# Supplementary material for: Interlaboratory Study on Zebrafish in Toxicology: Systematic Evaluation of the Application of Zebrafish in Toxicology’s (SEAZIT’s) Evaluation of Developmental Toxicity
Source: Toxics. 2024 Jan 22;12(1):93. doi: 10.3390/toxics12010093 (PMC10820928; doi:10.3390/toxics12010093)
Supplement: Supplementary file 1 [file toxics-12-00093-s001.zip]

Archive with 1 entries (1 files):
- toxics-2711881-supplementary.xlsx
