# Supplementary material for: Interlaboratory Study on Zebrafish in Toxicology: Systematic Evaluation of the Application of Zebrafish in Toxicology’s (SEAZIT’s) Evaluation of Developmental Toxicity
Source: Toxics. 2024 Jan 22;12(1):93. doi: 10.3390/toxics12010093 (PMC10820928; doi:10.3390/toxics12010093)
Supplement: Supplementary file 1 [file toxics-12-00093-s001.zip › toxics-2711881-supplementary.xlsx]

## Sheet: Legend
Table 1	Test substance endocrine disruption data obtained from the literature and ICE (Integrated Chemical Environment) https://ntp.niehs.nih.gov/go/niceatm-ice
Table 2	Test substance list with procurement information and identifiers
Table 3a	Comparing potency of substances across labs: Pairwise statistics tests results for BMC values of MalformedAny+Mort@120 endpoint
Table 3b	Background data for statistical tests in Table 3a
Table 4	Comparison of test substance activity to testing in ToxCastTM and data used to make the calculations
Table 5a	Incidence of mortality and phenotypic alterations in vehicle control treated embryos
Table 5b	Incidence of mortality and phenotypic alterations in vehicle control treated embryos-median and quartiles
Table 6a	BMCs for mortality and phenotypic alterations in positive control treated embryos (background data for statistical tests in Table 7a and Table 7b)
Table 6b	BMCs for mortality and phenotypic alterations in positive control treated embryos- median and quartiles
Table 7a	Pairwise statistical tests results for positive control (between laboratories per endpoint)
Table 7b	Pairwise statistical tests results for positive control (between endpoints per laboratory)
Table 8a	Pairwise statistical tests results for BMC values for duplicated test substances (between duplicated test substances per endpoint-laboratory)
Table 8b	Pairwise statistical tests results for BMC values for duplicated test substances (between laboratories per endpoint-duplicated test substance)
Table 8c	Background data for statistical tests in Table 8a and Table 8b
Table 9	Test substance activity rankings based on median BMC values for 24 test substances active in all three laboratories
Note: For additional information, please reference the "KEY" by scrolling to the right on each table

## Sheet: Table 1
Test Substance Name	CASRN	DTXSID	Androgen - Androgen Receptor Modulation Call (# Assays=19)	Estrogen - Estrogen Receptor Modulation Call (# Assays=25)	AR Binding Call	ER Binding and Transactivation ER agonist potency	Hershberger-Agonist Call	Hershberger-Antagonist Call	ER Pathway Model, Agonist Call	ER Pathway Model, Antagonist Call	Uterotrophic Assay LOEL mg/kg/day	Uterotrophic Assay Call		KEY
3,3',5,5'-Tetrabromobisphenol A	79-94-7	DTXSID1026081	Active(N=8),Inactive(N=7),Flag-Omit(N=1),Not Tested(N=3)	Active(N=5),Inactive(N=15),Flag-Omit(N=2),Not Tested(N=3)	-	-	-	-	Inactive	Inactive	-	Inactive(N=2)		Chemical Identifier Descriptions
3,4-Dichloroaniline	95-76-1	DTXSID7021815	Active(N=2),Inactive(N=12),Flag-Omit(N=2),Not Tested(N=3)	Active(N=4),Inactive(N=15),Not Tested(N=6)	-	-	-	-	Inactive	Inactive	-	-		Substance Name	Name of the chemical/test substance
3-(3,5-Dichlorophenyl)-N-(1-methylethyl)-2,4-dioxo-1-imidazolidinecarboxamide	36734-19-7	DTXSID3024154	Active(N=1),Inactive(N=16),Not Tested(N=2)	Active(N=2),Inactive(N=19),Not Tested(N=4)	Active(N=1),Inactive(N=1)	-	-	Active	Inactive	Inactive	-	-		CASRN	Chemical Abstracts Services Registry Number
6-Propyl-2-thiouracil	51-52-5	DTXSID5021209	QC-Omit(N=10),Inactive(N=5),Not Tested(N=4)	QC-Omit(N=16),Inactive(N=6),Not Tested(N=3)	-	-	-	-	Inactive	Active	-	-		DTXSID	Unique chemical identifier in the EPA DSSTox Database. Note not all chemicals have a DTXSID.
Abamectin	71751-41-2	DTXSID8023892	QC-Omit(N=18),Not Tested(N=1)	QC-Omit(N=21),Not Tested(N=4)	-	-	Inactive	Inactive	Inactive	Inactive	-	-
Acetaldehyde	75-07-0	DTXSID5039224	QC-Omit(N=6),Not Tested(N=13)	QC-Omit(N=10),Not Tested(N=15)	-	-	-	-	-	-	-	-
Aldicarb	116-06-3	DTXSID0039223	Inactive(N=17),Not Tested(N=2)	Inactive(N=21),Not Tested(N=4)	-	-	-	-	Inactive	Inactive	-	-		Notes on Data Output
Amoxicillin	26787-78-0	DTXSID3037044	Inactive(N=4),Not Tested(N=15)	Inactive(N=4),Not Tested(N=21)	-	-	-	-	-	-	-	-		The results may be single values or summarized across all available data for the assay-endpoint. Summarized values have formatting indicating the type of summary presented.
Aspirin	50-78-2	DTXSID5020108	QC-Omit(N=15),Not Tested(N=4)	QC-Omit(N=19),Not Tested(N=6)	-	-	-	-	Inactive	Inactive	-	-		Quantitative values are summarized as mean. Data are presented as: [min-max], n=count of responses, median=median value.
Atrazine	1912-24-9	DTXSID9020112	Active(N=1),Inactive(N=16),Not Tested(N=2)	Inactive(N=24),Not Tested(N=1)	Inactive(N=8)	Inactive	Inactive	Inactive	Inactive	Inactive	-	Inactive		Factor/categorical data are summarized as counts for each level(category). Summarized factor data values are displayed as FactorLevel=count where "FactorLevel" is the category such as "Active", "count" is the count of number of records with that factor level. For example, Active=5 means that there were 5 records where the chemical was active for the assay.
Bis(tributyltin)oxide	56-35-9	DTXSID9020166	Active(N=3),Inactive(N=2),Not Tested(N=14)	Active(N=4),Inactive(N=4),Not Tested(N=17)	-	-	-	-	-	-	-	-		A cell is left blank if no data are available for that chemical /assay pair.
Bisphenol A	80-05-7	DTXSID7020182	Active(N=11),Inactive(N=6),Flag-Omit(N=1),Not Tested(N=1)	Active(N=22),Inactive(N=2),Not Tested(N=1)	Active(N=10),Inactive(N=1)	Weak	Inactive	Inactive	Inactive	Active	[2-1000], n=37, median=100	Active(N=37),Inactive(N=6)
Caffeine	58-08-2	DTXSID0020232	QC-Omit(N=13),Inactive(N=2),Not Tested(N=4)	QC-Omit(N=15),Inactive(N=6),Not Tested(N=4)	-	-	-	-	Inactive	Inactive	-	-
Chlorpyrifos	2921-88-2	DTXSID4020458	Active(N=4),Inactive(N=11),Not Tested(N=4)	Active(N=6),Inactive(N=15),Flag-Omit(N=1),Not Tested(N=3)	Active (N=1)		Inactive	Inactive	Inactive	Active	-	-
Chlorpyrifos oxon	5598-15-2	DTXSID1038666	QC-Omit(N=15),Not Tested(N=4)	QC-Omit(N=21),Not Tested(N=4)	-	-	-	-	Inactive	Inactive	-	-
Dibenz[a,h]anthracene	53-70-3	DTXSID9020409	QC-Omit(N=15),Inactive(N=1),Not Tested(N=3)	Active(N=2),QC-Omit(N=17),Inactive(N=3),Not Tested(N=3)	-	-	-	-	Inactive	Inactive	-	Inactive(N=2)
Dibutyl 1,2-benzenedicarboxylate	84-74-2	DTXSID2021781	Active(N=1),Inactive(N=17),Not Tested(N=1)	Active(N=12),Inactive(N=12),Not Tested(N=1)	Active(N=8),Inactive(N=1)	Very weak	-	Active(N=6),Inactive(N=3)	Active	Inactive	-	Inactive(N=2)
Diethylstilbestrol	56-53-1	DTXSID3020465	Active(N=10),Inactive(N=7),Flag-Omit(N=1),Not Tested(N=1)	Active(N=22),Not Tested(N=3)	Active(N=10),Inactive(N=2)	Strong	Inactive	Inactive	Inactive	Active	[0.00005-0.002], n=4, median=0.00025	Active(N=8),Inactive(N=1)
Fluazifop-butyl	69806-50-4	DTXSID3034612	Active(N=2),Inactive(N=14),Flag-Omit(N=1),Not Tested(N=2)	Active(N=1),Inactive(N=20),Not Tested(N=4)	-	-	-	-	Inactive	Inactive	-	-
Flusilazole	85509-19-9	DTXSID3024235	Active(N=9),Inactive(N=7),Flag-Omit(N=2),Not Tested(N=1)	Active(N=5),Inactive(N=15),Not Tested(N=5)	-	-	-	-	Inactive	Inactive	-	-
Hydroxyurea	127-07-1	DTXSID6025438	QC-Omit(N=10),Inactive(N=5),Not Tested(N=4)	Active(N=1),QC-Omit(N=11),Inactive(N=7),Not Tested(N=6)	-	-	-	-	Inactive	Inactive	-	-
Lindane	58-89-9	DTXSID2020686	QC-Omit(N=11),Inactive(N=4),Not Tested(N=4)	QC-Omit(N=12),Inactive(N=7),Not Tested(N=6)	-	-	-	-	Inactive	Active	-	-
Linuron	330-55-2	DTXSID2024163	Active(N=7),Inactive(N=11),Not Tested(N=1)	Active(N=1),Inactive(N=21),Not Tested(N=3)	Active(N=13)	Inactive	-	Active(N=17),Inactive(N=4)	Inactive	Inactive	-	-
Paclobutrazol	76738-62-0	DTXSID2024242	Active(N=3),Inactive(N=11),Flag-Omit(N=2),Not Tested(N=3)	Active(N=1),Inactive(N=18),Flag-Omit(N=2),Not Tested(N=4)	-	-	-	-	Inactive	Inactive	-	-
Pentachlorophenol	87-86-5	DTXSID7021106	Active(N=4),Inactive(N=13),Not Tested(N=2)	Active(N=6),Inactive(N=16),Not Tested(N=3)	-	-	-	-	Inactive	Inactive	-	Inactive(N=2)
Phorate	298-02-2	DTXSID4032459	Active(N=1),Inactive(N=14),Not Tested(N=4)	Active(N=5),Inactive(N=15),Not Tested(N=5)	-	-	-	-	Inactive	Active	-	-
Propofol	2078-54-8	DTXSID6023523	QC-Omit(N=10),Inactive(N=4),Flag-Omit(N=1),Not Tested(N=4)	QC-Omit(N=13),Inactive(N=6),Not Tested(N=6)	-	-	-	-	Inactive	Inactive	-	-
Pyrene	129-00-0	DTXSID3024289	Active(N=3),Inactive(N=12),Not Tested(N=4)	Active(N=5),Inactive(N=16),Not Tested(N=4)	-	-	-	-	Inactive	Inactive	-	-
Pyriproxyfen	95737-68-1	DTXSID1032640	Active(N=2),Inactive(N=15),Not Tested(N=2)	Active(N=3),Inactive(N=18),Not Tested(N=4)	-	-	Inactive	Inactive	Inactive	Active	-	-
Resorcinol	108-46-3	DTXSID2021238	QC-Omit(N=10),Inactive(N=5),Not Tested(N=4)	QC-Omit(N=11),Inactive(N=8),Not Tested(N=6)	-	-	-	-	Active	Inactive	-	-
Rotenone	83-79-4	DTXSID6021248	Active(N=7),Inactive(N=9),Flag-Omit(N=1),Not Tested(N=2)	Active(N=5),Inactive(N=16),Not Tested(N=4)	-	-	-	-	Inactive	Inactive	-	-
Sodium valproate	1069-66-5	DTXSID5037072	Inactive(N=6),Not Tested(N=13)	Inactive(N=10),Not Tested(N=15)	-	-	-	-	-	-	-	-
Thalidomide	50-35-1	DTXSID9022524	Inactive(N=15),Not Tested(N=4)	Inactive(N=19),Not Tested(N=6)	-	-	-	-	Inactive	Inactive	-	-
Triadimefon	43121-43-3	DTXSID3023897	Active(N=3),Inactive(N=14),Flag-Omit(N=1),Not Tested(N=1)	Active(N=7),Inactive(N=14),Not Tested(N=4)	-	-	Inactive	Inactive	Inactive	Active	-	-
Triclosan	3380-34-5	DTXSID5032498	Active(N=3),QC-Omit(N=13),Inactive(N=1),Flag-Omit(N=1),Not Tested(N=1)	Active(N=4),QC-Omit(N=17),Inactive(N=1),Not Tested(N=3)	Active (N=1)		-	-	Inactive	Inactive	7.5	Active
Triphenyl phosphate	115-86-6	DTXSID1021952	Active(N=4),Inactive(N=9),Not Tested(N=6)	Active(N=11),Inactive(N=9),Not Tested(N=5)	-	-	-	-	Inactive	Active	-	-
Tris(1,3-dichloro-2-propyl) phosphate	13674-87-8	DTXSID9026261	Active(N=9),Inactive(N=9),Not Tested(N=1)	Active(N=3),Inactive(N=19),Not Tested(N=3)	-	-	-	-	Inactive	Inactive	-	-
Valproic acid	99-66-1	DTXSID6023733	Active(N=3),Inactive(N=12),Not Tested(N=4)	Inactive(N=22),Not Tested(N=3)	-	-	-	-	Inactive	Inactive	-	-
Ziram	137-30-4	DTXSID0021464	Active(N=1),QC-Omit(N=14),Inactive(N=1),Not Tested(N=3)	Active(N=1),Inactive(N=3),QC-Omit(N=18),Not Tested(N=3)	-	-	-	-	Active	Inactive	-	-

## Sheet: Table 2
Category	Test Substance Name	CASRN	Supplier	Lot No.	CoA Purity (%)	Determined Purity (%)	ID Confirmed Y/N	Analysis method	Conc. (mM)	DTXSID	INCHIKEY	SMILES	CHEMBLID		KEY
Positive Control	3,4-Dichloroaniline	95-76-1	Sigma-Aldrich	SZBE034XV	99.9	99.6	Y	GC/MS	100	DTXSID901020244	XANZVOMCLKMKMV-UHFFFAOYSA-N	Cl.NC1=CC(Cl)=C(Cl)C=C1	CHEMBL1319813		Y = yes; N= no; GC = gas chromatography; LC = liquid chromatography; MS = mass spectrometry
Insecticide	Abamectin	71751-41-2	Toronto Research Chemicals	6-ABY-69-1	95	96.23	Y	LC/MS	100	DTXSID8023892	N/A (mixture)	N/A (mixture)	N/A (mixture, CHEMBL1630577 is only for one of the components)
Industrial	Acetaldehyde	75-07-0	Sigma-Aldrich	1427935	99.9	98.25	Y	GC/MS	101	DTXSID5039224	IKHGUXGNUITLKF-UHFFFAOYSA-N	CC=O	CHEMBL170365
Insecticide	Aldicarb	116-06-3	Santa Cruz Biotechnology Inc.	A1816	99.7	99.74	Y	LC/MS	99.3	DTXSID0039223	QGLZXHRNAYXIBU-UHFFFAOYSA-N	CNC(=O)ON=CC(C)(C)SC	CHEMBL91732
Drug	Amoxicillin	26787-78-0	Sigma-Aldrich	015M4802V	~ 84.8**	ID	Y	LC/MS	15.6	DTXSID3037044	LSQZJLSUYDQPKJ-NJBDSQKTSA-N	[H][C@]12SC(C)(C)[C@@H](N1C(=O)[C@H]2NC(=O)[C@H](N)C1=CC=C(O)C=C1)C(O)=O	CHEMBL1082
Drug	Aspirin	50-78-2	Sigma-Aldrich	SLBV2290	99.9	100	Y	LC/MS	101.3	DTXSID5020108	BSYNRYMUTXBXSQ-UHFFFAOYSA-N	CC(=O)OC1=C(C=CC=C1)C(O)=O	CHEMBL25
Herbicide	Atrazine	1912-24-9	Toronto Research Chemicals	4-XJZ-154-1	98	99.85	Y	GC/MS	100.1	DTXSID9020112	MXWJVTOOROXGIU-UHFFFAOYSA-N	CCNC1=NC(NC(C)C)=NC(Cl)=N1	CHEMBL15063
Fungicide	Bis(tributyltin)oxide	56-35-9	Sigma-Aldrich	STBD4811V	97.9	N	N	NA	1.1	DTXSID9020166	APQHKWPGGHMYKJ-UHFFFAOYSA-N	CCCC[Sn](CCCC)(CCCC)O[Sn](CCCC)(CCCC)CCCC	N/A
Industrial	Bisphenol A	80-05-7	Sigma-Aldrich	04223EJ	98.1	98.32	Y	GC/MS	100.1	DTXSID7020182	IISBACLAFKSPIT-UHFFFAOYSA-N	CC(C)(C1=CC=C(O)C=C1)C1=CC=C(O)C=C1	CHEMBL418971
Drug	Caffeine	58-08-2	Sigma-Aldrich	068K0671	99.3	100	Y	GC/MS	100.8	DTXSID0020232	RYYVLZVUVIJVGH-UHFFFAOYSA-N	CN1C=NC2=C1C(=O)N(C)C(=O)N2C	CHEMBL113
Insecticide	Chlorpyrifos	2921-88-2	Chem Service Inc.	7230400	99.5	98.85	Y	NMR	100.3	DTXSID4020458	SBPBAQFWLVIOKP-UHFFFAOYSA-N	CCOP(=S)(OCC)OC1=NC(Cl)=C(Cl)C=C1Cl	CHEMBL463210
Insecticide	Chlorpyrifos oxon	5598-15-2	Chem Service Inc.	7232400	98.8	99.21	Y	NMR	100	DTXSID1038666	OTMOUPHCTWPNSL-UHFFFAOYSA-N	CCOP(=O)(OCC)OC1=NC(Cl)=C(Cl)C=C1Cl	CHEMBL444970
PAH	Dibenz(a,h)anthracene	53-70-3	Toronto Research Chemicals	1-TTK-149-1	98	100	Y	GC/MS	9.9	DTXSID9020409	LHRCREOYAASXPZ-UHFFFAOYSA-N	C1=CC2=CC=C3C=C4C(C=CC5=CC=CC=C45)=CC3=C2C=C1	N/A
Industrial	Dibutyl phthalate	84-74-2	Sigma-Aldrich	56598MJ	100	99.58	Y	GC/MS	99.9	DTXSID2021781	DOIRQSBPFJWKBE-UHFFFAOYSA-N	CCCCOC(=O)C1=CC=CC=C1C(=O)OCCCC	CHEMBL272485
Drug	Diethylstilbestrol	56-53-1	Sigma-Aldrich	BCBB9994	99.6	100	Y	GC/MS	100.3	DTXSID3020465	RGLYKWWBQGJZGM-ISLYRVAYSA-N	CC\C(=C(\CC)C1=CC=C(O)C=C1)C1=CC=C(O)C=C1	CHEMBL73310
Herbicide	Fluazifop-butyl	69806-50-4	Chem Service Inc.	4888500	97.1	98.89	Y	GC/MS	100	DTXSID3034612	VAIZTNZGPYBOGF-UHFFFAOYSA-N	CCCCOC(=O)C(C)OC1=CC=C(OC2=CC=C(C=N2)C(F)(F)F)C=C1	N/A
Fungicide	Flusilazole	85509-19-9	Toronto Research Chemicals	2-SEH-63-1	95	99.98	Y	GC/MS	99.9	DTXSID3024235	FQKUGOMFVDPBIZ-UHFFFAOYSA-N	C[Si](CN1C=NC=N1)(C1=CC=C(F)C=C1)C1=CC=C(F)C=C1	CHEMBL1900522
Drug	Hydroxyurea	127-07-1	Sigma-Aldrich	MKBR1926V	100	N	N	NA	100.1	DTXSID6025438	VSNHCAURESNICA-UHFFFAOYSA-N	NC(=O)NO	CHEMBL467
Fungicide	Iprodione	36734-19-7	Sigma-Aldrich	07526JO	99.9	N	N	NA	100.1	DTXSID3024154	ONUFESLQCSAYKA-UHFFFAOYSA-N	CC(C)NC(=O)N1CC(=O)N(C1=O)C1=CC(Cl)=CC(Cl)=C1	CHEMBL1862887
Insecticide	Lindane	58-89-9	Sigma-Aldrich	15812HB	99	100	Y	GC/MS	100.4	DTXSID2020686	JLYXXMFPNIAWKQ-GNIYUCBRSA-N	Cl[C@H]1[C@H](Cl)[C@@H](Cl)[C@@H](Cl)[C@H](Cl)[C@H]1Cl	CHEMBL1200921
Herbicide	Linuron	330-55-2	Chem Service Inc.	4547700	99.5	99.43	Y	LC/MS	50.1	DTXSID2024163	XKJMBINCVNINCA-UHFFFAOYSA-N	CON(C)C(=O)NC1=CC=C(Cl)C(Cl)=C1	CHEMBL448213
Fungicide	Paclobutrazol	76738-62-0	Toronto Research Chemicals	22-GHZ-143-1	98	97.19	Y	GC/MS	100	DTXSID2024242	RMOGWMIKYWRTKW-KGLIPLIRSA-N	CC(C)(C)[C@@H](O)[C@@H](CC1=CC=C(Cl)C=C1)N1C=NC=N1	N/A
Preservative	Pentachlorophenol	87-86-5	Sigma-Aldrich	06324ED	98.2	96.2	Y	GC/MS	100.1	DTXSID7021106	IZUPBVBPLAPZRR-UHFFFAOYSA-N	OC1=C(Cl)C(Cl)=C(Cl)C(Cl)=C1Cl	CHEMBL75967
Insecticide	Phorate	298-02-2	Chem Service Inc.	7110500	97.0	97.9	Y	GC/MS	100.2	DTXSID4032459	BULVZWIRKLYCBC-UHFFFAOYSA-N	CCOP(=S)(OCC)SCSCC	CHEMBL510014
Drug	Propofol	2078-54-8	Toronto Research Chemicals	2-GHZ-56-1	97	95.66	Y	GC/MS	100.2	DTXSID6023523	OLBCVFGFOZPWHH-UHFFFAOYSA-N	CC(C)C1=CC=CC(C(C)C)=C1O	CHEMBL526
Drug	Propylthiouracil	51-52-5	Sigma-Aldrich	094K2502	100	98.64	Y	GC/MS	100.6	DTXSID5021209	KNAHARQHSZJURB-UHFFFAOYSA-N	CCCC1=CC(=O)NC(=S)N1	N/A
PAH	Pyrene	129-00-0	Sigma-Aldrich	S22012	98.30	99.68	Y	GC/MS	100.2	DTXSID3024289	BBEAQIROQSPTKN-UHFFFAOYSA-N	C1=CC2=C3C(C=CC4=CC=CC(C=C2)=C34)=C1	CHEMBL279564
Insecticide	Pyriproxyfen	95737-68-1	Toronto Research Chemicals	2-SEH-64-1	96	98.88	Y	GC/MS	100.3	DTXSID1032640	NHDHVHZZCFYRSB-UHFFFAOYSA-N	CC(COC1=CC=C(OC2=CC=CC=C2)C=C1)OC1=NC=CC=C1	CHEMBL1883234
Drug	Resorcinol	108-46-3	TCI America	4TRTK	99.7	100.8	Y	NMR	100.1	DTXSID2021238	GHMLBKRAJCXXBS-UHFFFAOYSA-N	OC1=CC(O)=CC=C1	CHEMBL24147
Insecticide	Rotenone	83-79-4	Sigma-Aldrich	018K1160	98	95.87	Y	GC/MS	100.1	DTXSID6021248	JUVIOZPCNVVQFO-HBGVWJBISA-N	[H][C@@]12COC3=C(C=C(OC)C(OC)=C3)[C@]1([H])C(=O)C1=CC=C3O[C@H](CC3=C1O2)C(C)=C	CHEMBL429023
Drug	Sodium valproate	1069-66-5	Sigma-Aldrich	SLBC9758V	100	ID	Y	LC/MS	49.9	DTXSID5037072	AEQFSUDEHCCHBT-UHFFFAOYSA-M	[Na+].CCCC(CCC)C([O-])=O	CHEMBL433
Flame retardant	TBBPA	79-94-7	Sigma-Aldrich	03816DJ	98.8	100	Y	GC/MS	100	DTXSID1026081	VEORPZCZECFIRK-UHFFFAOYSA-N	CC(C)(C1=CC(Br)=C(O)C(Br)=C1)C1=CC(Br)=C(O)C(Br)=C1	CHEMBL184450
Drug	Thalidomide	50-35-1	TCI America	LPAFB	100.0	100	Y	GC/MS	100.3	DTXSID9022524	UEJJHQNACJXSKW-UHFFFAOYSA-N	O=C1N(C2CCC(=O)NC2=O)C(=O)C2=CC=CC=C12	CHEMBL468
Fungicide	Triadimefon	43121-43-3	Toronto Research Chemicals	5-HBN-152-1	98	99.39	Y	GC/MS	100.6	DTXSID3023897	WURBVZBTWMNKQT-UHFFFAOYSA-N	CC(C)(C)C(=O)C(OC1=CC=C(Cl)C=C1)N1C=NC=N1	CHEMBL520897
Preservative	Triclosan	3380-34-5	Sigma-Aldrich	1124816	99.8	99.95	Y	LC/MS	100.3	DTXSID5032498	XEFQLINVKFYRCS-UHFFFAOYSA-N	OC1=C(OC2=CC=C(Cl)C=C2Cl)C=CC(Cl)=C1	CHEMBL849
Flame retardant	Triphenyl phosphate	115-86-6	Sigma-Aldrich	11701PE	99.9	100	Y	GC/MS	100.3	DTXSID1021952	XZZNDPSIHUTMOC-UHFFFAOYSA-N	O=P(OC1=CC=CC=C1)(OC1=CC=CC=C1)OC1=CC=CC=C1	CHEMBL454511
Flame retardant	Tris(1,3-dichloro-2-propyl)phosphate	13674-87-8	TCI America	EFGBE	95.4	97.74 (sum of isomers)	Y	GC/MS	99.9	DTXSID9026261	ASLWPAWFJZFCKF-UHFFFAOYSA-N	ClCC(CCl)OP(=O)(OC(CCl)CCl)OC(CCl)CCl	CHEMBL3182032
Drug	Valproic acid	99-66-1	Sigma-Aldrich	074K3654	99.9	99.43	Y	GC/MS	100.7	DTXSID6023733	NIJJYAXOARWZEE-UHFFFAOYSA-N	CCCC(CCC)C(O)=O	CHEMBL109
Fungicide	Ziram	137-30-4	Sigma-Aldrich	416847/1	99.9	100	Y	GC/MS	10	DTXSID0021464	DUBNHZYBDBBJHD-UHFFFAOYSA-L	[Zn++].CN(C)C([S-])=S.CN(C)C([S-])=S	CHEMBL1519327

## Sheet: Table 3a
								Normality check by Shapiro-Wilk test				T-test		Wilcoxon test			KEY:
Endpoint	Test Substance	CASRN	DTXSID	Group1	Group2	median BMC (log10(M) of Group1)	median BMC (log10(M) of Group2)	p-value of Group1	p-value of Group 2	N1	N2	p-value.adj	p-value.adj.signif	p-value.adj	p-value.adj.signif		Significance level (p-value)
MalformedAny+Mort@120	Caffeine	58-08-2	DTXSID0020232	Lab-A	Lab-B	-4	-4	NA	NA	3	3	1	ns	NA	NA		****	< 0.0001 to 0
MalformedAny+Mort@120	Caffeine	58-08-2	DTXSID0020232	Lab-A	Lab-C	-4	-4	NA	0	3	3	0.8	ns	NA	NA		***	< 0.001 to ≥ 0.0001
MalformedAny+Mort@120	Caffeine	58-08-2	DTXSID0020232	Lab-B	Lab-C	-4	-4	NA	0	3	3	0.8	ns	NA	NA		**	< 0.01 to ≥ 0.001
MalformedAny+Mort@120	Ziram	137-30-4	DTXSID0021464	Lab-A	Lab-B	-8.3312	-6	0.0426733	NA	3	3	0.00699	**	NA	NA		*	< 0.05 to ≥ 0.01
MalformedAny+Mort@120	Ziram	137-30-4	DTXSID0021464	Lab-A	Lab-C	-8.3312	-6.9676	0.0426733	0.899909	3	3	0.149	ns	NA	NA		ns = not significant	1
MalformedAny+Mort@120	Ziram	137-30-4	DTXSID0021464	Lab-B	Lab-C	-6	-6.9676	NA	0.899909	3	3	0.122	ns	NA	NA
MalformedAny+Mort@120	Aldicarb	116-06-3	DTXSID0039223	Lab-A	Lab-B	-6.0915	-5.62425	0.286658	0.465815	6	6	0.00157	**	0.059	ns		Group = refers to the labs for which the substance-specific BMC values are being compared
MalformedAny+Mort@120	Aldicarb	116-06-3	DTXSID0039223	Lab-A	Lab-C	-6.0915	-5.71785	0.286658	0.90987	6	6	0.00528	**	0.039	*		N = the number of BMCs obtained per lab for comparison (i.e., Lab A tested a substance in triplicate)
MalformedAny+Mort@120	Aldicarb	116-06-3	DTXSID0039223	Lab-B	Lab-C	-5.62425	-5.71785	0.465815	0.90987	6	6	1	ns	1	ns		p-value.adjusted = p-value adjusted for multiple comparisons
MalformedAny+Mort@120	Triphenyl phosphate	115-86-6	DTXSID1021952	Lab-A	Lab-B	-6.1778	-5.38	0.270181	0.567078	3	3	0.00856	**	NA	NA		NA: not available/cannot be calculated
MalformedAny+Mort@120	Triphenyl phosphate	115-86-6	DTXSID1021952	Lab-A	Lab-C	-6.1778	-4.5423	0.270181	0.847627	3	3	0.000155	***	NA	NA		MalformedAny+Mort@120 (i.e., percent of affected embryos at 120 hpf)
MalformedAny+Mort@120	Triphenyl phosphate	115-86-6	DTXSID1021952	Lab-B	Lab-C	-5.38	-4.5423	0.567078	0.847627	3	3	0.00523	**	NA	NA		p-value < 0.05 or NA are highlighted in the normality check columns as it indicated non-normal distribution
MalformedAny+Mort@120	3,3',5,5'-Tetrabromobisphenol A	79-94-7	DTXSID1026081	Lab-A	Lab-B	-5.8569	-5.5476	NA	0.856689	3	3	0.00399	**	NA	NA
MalformedAny+Mort@120	3,3',5,5'-Tetrabromobisphenol A	79-94-7	DTXSID1026081	Lab-A	Lab-C	-5.8569	-5.3853	NA	0	3	3	0.000417	***	NA	NA
MalformedAny+Mort@120	3,3',5,5'-Tetrabromobisphenol A	79-94-7	DTXSID1026081	Lab-B	Lab-C	-5.5476	-5.3853	0.856689	0	3	3	0.0794	ns	NA	NA
MalformedAny+Mort@120	Pyriproxyfen	95737-68-1	DTXSID1032640	Lab-A	Lab-B	-5.3072	-4.2327	0.350831	0.295485	3	3	0.00145	**	NA	NA
MalformedAny+Mort@120	Pyriproxyfen	95737-68-1	DTXSID1032640	Lab-A	Lab-C	-5.3072	-4.2178	0.350831	0.716314	3	3	0.00207	**	NA	NA
MalformedAny+Mort@120	Pyriproxyfen	95737-68-1	DTXSID1032640	Lab-B	Lab-C	-4.2327	-4.2178	0.295485	0.716314	3	3	1	ns	NA	NA
MalformedAny+Mort@120	Chlorpyrifos oxon	5598-15-2	DTXSID1038666	Lab-A	Lab-B	-7.6064	-5.7975	0.200834	0.733419	3	3	0.00108	**	NA	NA
MalformedAny+Mort@120	Chlorpyrifos oxon	5598-15-2	DTXSID1038666	Lab-A	Lab-C	-7.6064	-6.926	0.200834	0.0601611	3	3	0.0827	ns	NA	NA
MalformedAny+Mort@120	Chlorpyrifos oxon	5598-15-2	DTXSID1038666	Lab-B	Lab-C	-5.7975	-6.926	0.733419	0.0601611	3	3	0.015	*	NA	NA
MalformedAny+Mort@120	Lindane	58-89-9	DTXSID2020686	Lab-A	Lab-B	-5.8251	-4.4834	0.0995174	0.340938	3	3	0.000138	***	NA	NA
MalformedAny+Mort@120	Lindane	58-89-9	DTXSID2020686	Lab-A	Lab-C	-5.8251	-5.0644	0.0995174	0.998639	3	3	0.00262	**	NA	NA
MalformedAny+Mort@120	Lindane	58-89-9	DTXSID2020686	Lab-B	Lab-C	-4.4834	-5.0644	0.340938	0.998639	3	3	0.0154	*	NA	NA
MalformedAny+Mort@120	Resorcinol	108-46-3	DTXSID2021238	Lab-A	Lab-B	-4	-4	NA	NA	3	3	NA	NA	NA	NA
MalformedAny+Mort@120	Resorcinol	108-46-3	DTXSID2021238	Lab-A	Lab-C	-4	-4	NA	NA	3	3	NA	NA	NA	NA
MalformedAny+Mort@120	Resorcinol	108-46-3	DTXSID2021238	Lab-B	Lab-C	-4	-4	NA	NA	3	3	NA	NA	NA	NA
MalformedAny+Mort@120	Dibutyl phthalate	84-74-2	DTXSID2021781	Lab-A	Lab-B	-5.8569	-5.38	0.158104	0.925625	3	3	0.00384	**	NA	NA
MalformedAny+Mort@120	Dibutyl phthalate	84-74-2	DTXSID2021781	Lab-A	Lab-C	-5.8569	-4.3398	0.158104	0	3	3	1.12e-05	****	NA	NA
MalformedAny+Mort@120	Dibutyl phthalate	84-74-2	DTXSID2021781	Lab-B	Lab-C	-5.38	-4.3398	0.925625	0	3	3	0.000143	***	NA	NA
MalformedAny+Mort@120	Linuron	330-55-2	DTXSID2024163	Lab-A	Lab-B	-5.3312	-4.6642	0	0.409268	3	3	0.0354	*	NA	NA
MalformedAny+Mort@120	Linuron	330-55-2	DTXSID2024163	Lab-A	Lab-C	-5.3312	-4.588	0	0.793679	3	3	0.00905	**	NA	NA
MalformedAny+Mort@120	Linuron	330-55-2	DTXSID2024163	Lab-B	Lab-C	-4.6642	-4.588	0.409268	0.793679	3	3	0.797	ns	NA	NA
MalformedAny+Mort@120	Paclobutrazol	76738-62-0	DTXSID2024242	Lab-A	Lab-B	-6.366	-5.8785	0	0.162295	3	3	0.191	ns	NA	NA
MalformedAny+Mort@120	Paclobutrazol	76738-62-0	DTXSID2024242	Lab-A	Lab-C	-6.366	-4.7159	0	0.708732	3	3	0.023	*	NA	NA
MalformedAny+Mort@120	Paclobutrazol	76738-62-0	DTXSID2024242	Lab-B	Lab-C	-5.8785	-4.7159	0.162295	0.708732	3	3	0.442	ns	NA	NA
MalformedAny+Mort@120	Diethylstilbestrol	56-53-1	DTXSID3020465	Lab-A	Lab-B	-6.2764	-5.5476	0	0.520467	3	3	0.00111	**	NA	NA
MalformedAny+Mort@120	Diethylstilbestrol	56-53-1	DTXSID3020465	Lab-A	Lab-C	-6.2764	-5.3853	0	0	3	3	0.000948	***	NA	NA
MalformedAny+Mort@120	Diethylstilbestrol	56-53-1	DTXSID3020465	Lab-B	Lab-C	-5.5476	-5.3853	0.520467	0	3	3	1	ns	NA	NA
MalformedAny+Mort@120	Triadimefon	43121-43-3	DTXSID3023897	Lab-A	Lab-B	-5.8032	-5.1011	0	0.547126	3	3	0.723	ns	NA	NA
MalformedAny+Mort@120	Triadimefon	43121-43-3	DTXSID3023897	Lab-A	Lab-C	-5.8032	-5.1653	0	0.297329	3	3	1	ns	NA	NA
MalformedAny+Mort@120	Triadimefon	43121-43-3	DTXSID3023897	Lab-B	Lab-C	-5.1011	-5.1653	0.547126	0.297329	3	3	1	ns	NA	NA
MalformedAny+Mort@120	Iprodione	36734-19-7	DTXSID3024154	Lab-A	Lab-B	-4.8569	-4.2327	0	0.9237	3	3	0.0146	*	NA	NA
MalformedAny+Mort@120	Iprodione	36734-19-7	DTXSID3024154	Lab-A	Lab-C	-4.8569	-4.3398	0	0	3	3	0.105	ns	NA	NA
MalformedAny+Mort@120	Iprodione	36734-19-7	DTXSID3024154	Lab-B	Lab-C	-4.2327	-4.3398	0.9237	0	3	3	0.463	ns	NA	NA
MalformedAny+Mort@120	Flusilazole	85509-19-9	DTXSID3024235	Lab-A	Lab-B	-5.8569	-5.1664	0	0	3	3	0.00605	**	NA	NA
MalformedAny+Mort@120	Flusilazole	85509-19-9	DTXSID3024235	Lab-A	Lab-C	-5.8569	-4.8621	0	0.18866	3	3	0.000993	***	NA	NA
MalformedAny+Mort@120	Flusilazole	85509-19-9	DTXSID3024235	Lab-B	Lab-C	-5.1664	-4.8621	0	0.18866	3	3	0.234	ns	NA	NA
MalformedAny+Mort@120	Pyrene	129-00-0	DTXSID3024289	Lab-A	Lab-B	-5.366	-4.4036	0.22226	0.380802	3	3	0.000414	***	NA	NA
MalformedAny+Mort@120	Pyrene	129-00-0	DTXSID3024289	Lab-A	Lab-C	-5.366	-4	0.22226	0	3	3	0.000121	***	NA	NA
MalformedAny+Mort@120	Pyrene	129-00-0	DTXSID3024289	Lab-B	Lab-C	-4.4036	-4	0.380802	0	3	3	0.251	ns	NA	NA
MalformedAny+Mort@120	Fluazifop-butyl	69806-50-4	DTXSID3034612	Lab-A	Lab-B	-5.7376	-5.4003	0.158529	0.140086	3	3	0.827	ns	NA	NA
MalformedAny+Mort@120	Fluazifop-butyl	69806-50-4	DTXSID3034612	Lab-A	Lab-C	-5.7376	-4.294	0.158529	0.567223	3	3	0.000141	***	NA	NA
MalformedAny+Mort@120	Fluazifop-butyl	69806-50-4	DTXSID3034612	Lab-B	Lab-C	-5.4003	-4.294	0.140086	0.567223	3	3	0.000283	***	NA	NA
MalformedAny+Mort@120	Amoxicillin	26787-78-0	DTXSID3037044	Lab-A	Lab-B	-4.0915	-4.1938	0.756245	NA	3	3	1	ns	NA	NA
MalformedAny+Mort@120	Amoxicillin	26787-78-0	DTXSID3037044	Lab-A	Lab-C	-4.0915	-4.1873	0.756245	0.0507775	3	3	0.61	ns	NA	NA
MalformedAny+Mort@120	Amoxicillin	26787-78-0	DTXSID3037044	Lab-B	Lab-C	-4.1938	-4.1873	NA	0.0507775	3	3	0.916	ns	NA	NA
MalformedAny+Mort@120	Chlorpyrifos	2921-88-2	DTXSID4020458	Lab-A	Lab-B	-6.1778	-4.0924	0.270181	0.0946735	3	3	0.000157	***	NA	NA
MalformedAny+Mort@120	Chlorpyrifos	2921-88-2	DTXSID4020458	Lab-A	Lab-C	-6.1778	-4.3398	0.270181	NA	3	3	0.000201	***	NA	NA
MalformedAny+Mort@120	Chlorpyrifos	2921-88-2	DTXSID4020458	Lab-B	Lab-C	-4.0924	-4.3398	0.0946735	NA	3	3	1	ns	NA	NA
MalformedAny+Mort@120	Phorate	298-02-2	DTXSID4032459	Lab-A	Lab-B	-5.7614	-4	0.340586	NA	3	3	3.8e-05	****	NA	NA
MalformedAny+Mort@120	Phorate	298-02-2	DTXSID4032459	Lab-A	Lab-C	-5.7614	-4	0.340586	0	3	3	3.96e-05	****	NA	NA
MalformedAny+Mort@120	Phorate	298-02-2	DTXSID4032459	Lab-B	Lab-C	-4	-4	NA	0	3	3	1	ns	NA	NA
MalformedAny+Mort@120	Aspirin	50-78-2	DTXSID5020108	Lab-A	Lab-B	-4	-4	0	NA	3	3	1	ns	NA	NA
MalformedAny+Mort@120	Aspirin	50-78-2	DTXSID5020108	Lab-A	Lab-C	-4	-4.8438	0	0.0589659	3	3	0.0232	*	NA	NA
MalformedAny+Mort@120	Aspirin	50-78-2	DTXSID5020108	Lab-B	Lab-C	-4	-4.8438	NA	0.0589659	3	3	0.0132	*	NA	NA
MalformedAny+Mort@120	6-Propyl-2-thiouracil	51-52-5	DTXSID5021209	Lab-A	Lab-B	-4	-4	NA	NA	3	3	1	ns	NA	NA
MalformedAny+Mort@120	6-Propyl-2-thiouracil	51-52-5	DTXSID5021209	Lab-A	Lab-C	-4	-4	NA	0	3	3	0.8	ns	NA	NA
MalformedAny+Mort@120	6-Propyl-2-thiouracil	51-52-5	DTXSID5021209	Lab-B	Lab-C	-4	-4	NA	0	3	3	0.8	ns	NA	NA
MalformedAny+Mort@120	Triclosan	3380-34-5	DTXSID5032498	Lab-A	Lab-B	-5.8569	-5.4148	0	0.378192	3	3	0.101	ns	NA	NA
MalformedAny+Mort@120	Triclosan	3380-34-5	DTXSID5032498	Lab-A	Lab-C	-5.8569	-5.1561	0	0.850701	3	3	0.017	*	NA	NA
MalformedAny+Mort@120	Triclosan	3380-34-5	DTXSID5032498	Lab-B	Lab-C	-5.4148	-5.1561	0.378192	0.850701	3	3	0.581	ns	NA	NA
MalformedAny+Mort@120	Sodium valproate	1069-66-5	DTXSID5037072	Lab-A	Lab-B	-4	-4	0	NA	3	3	0.8	ns	NA	NA
MalformedAny+Mort@120	Sodium valproate	1069-66-5	DTXSID5037072	Lab-A	Lab-C	-4	-5.3853	0	NA	3	3	4.68e-07	****	NA	NA
MalformedAny+Mort@120	Sodium valproate	1069-66-5	DTXSID5037072	Lab-B	Lab-C	-4	-5.3853	NA	NA	3	3	3.61e-07	****	NA	NA
MalformedAny+Mort@120	Acetaldehyde	75-07-0	DTXSID5039224	Lab-A	Lab-B	-4	-4	NA	NA	3	3	NA	NA	NA	NA
MalformedAny+Mort@120	Acetaldehyde	75-07-0	DTXSID5039224	Lab-A	Lab-C	-4	-4	NA	NA	3	3	NA	NA	NA	NA
MalformedAny+Mort@120	Acetaldehyde	75-07-0	DTXSID5039224	Lab-B	Lab-C	-4	-4	NA	NA	3	3	NA	NA	NA	NA
MalformedAny+Mort@120	Rotenone	83-79-4	DTXSID6021248	Lab-A	Lab-B	-7.366	-6	0	NA	3	3	0.0012	**	NA	NA
MalformedAny+Mort@120	Rotenone	83-79-4	DTXSID6021248	Lab-A	Lab-C	-7.366	-6.9676	0	0	3	3	0.125	ns	NA	NA
MalformedAny+Mort@120	Rotenone	83-79-4	DTXSID6021248	Lab-B	Lab-C	-6	-6.9676	NA	0	3	3	0.0124	*	NA	NA
MalformedAny+Mort@120	Propofol	2078-54-8	DTXSID6023523	Lab-A	Lab-B	-6.3072	-4	0.889604	NA	3	3	1.47e-08	****	NA	NA
MalformedAny+Mort@120	Propofol	2078-54-8	DTXSID6023523	Lab-A	Lab-C	-6.3072	-4	0.889604	0	3	3	1.64e-08	****	NA	NA
MalformedAny+Mort@120	Propofol	2078-54-8	DTXSID6023523	Lab-B	Lab-C	-4	-4	NA	0	3	3	1	ns	NA	NA
MalformedAny+Mort@120	Valproic acid	99-66-1	DTXSID6023733	Lab-A	Lab-B	-4.11765	-4	0.0510947	2.07292e-05	6	6	1	ns	0.543	ns
MalformedAny+Mort@120	Valproic acid	99-66-1	DTXSID6023733	Lab-A	Lab-C	-4.11765	-5.3853	0.0510947	0.431442	6	6	1.85e-06	****	0.013	*
MalformedAny+Mort@120	Valproic acid	99-66-1	DTXSID6023733	Lab-B	Lab-C	-4	-5.3853	2.07292e-05	0.431442	6	6	5.84e-07	****	0.01	*
MalformedAny+Mort@120	Hydroxyurea	127-07-1	DTXSID6025438	Lab-A	Lab-B	-4	-4	NA	NA	3	3	1	ns	NA	NA
MalformedAny+Mort@120	Hydroxyurea	127-07-1	DTXSID6025438	Lab-A	Lab-C	-4	-4	NA	0	3	3	0.8	ns	NA	NA
MalformedAny+Mort@120	Hydroxyurea	127-07-1	DTXSID6025438	Lab-B	Lab-C	-4	-4	NA	0	3	3	0.8	ns	NA	NA
MalformedAny+Mort@120	Bisphenol A	80-05-7	DTXSID7020182	Lab-A	Lab-B	-4.8569	-4.4036	8.97443e-05	0.000253547	6	6	1.59e-05	****	0.011	*
MalformedAny+Mort@120	Bisphenol A	80-05-7	DTXSID7020182	Lab-A	Lab-C	-4.8569	-4.76205	8.97443e-05	0.00929288	6	6	0.0424	*	0.013	*
MalformedAny+Mort@120	Bisphenol A	80-05-7	DTXSID7020182	Lab-B	Lab-C	-4.4036	-4.76205	0.000253547	0.00929288	6	6	0.00286	**	0.181	ns
MalformedAny+Mort@120	Pentachlorophenol	87-86-5	DTXSID7021106	Lab-A	Lab-B	-6.7376	-6	0.266558	NA	3	3	0.0265	*	NA	NA
MalformedAny+Mort@120	Pentachlorophenol	87-86-5	DTXSID7021106	Lab-A	Lab-C	-6.7376	-6.1575	0.266558	0.888185	3	3	0.0743	ns	NA	NA
MalformedAny+Mort@120	Pentachlorophenol	87-86-5	DTXSID7021106	Lab-B	Lab-C	-6	-6.1575	NA	0.888185	3	3	1	ns	NA	NA
MalformedAny+Mort@120	3,4-Dichloroaniline	95-76-1	DTXSID7021815	Lab-A	Lab-B	-5.1066	-5.699	0.0299702	NA	10	7	1.25e-10	****	0.001	**
MalformedAny+Mort@120	3,4-Dichloroaniline	95-76-1	DTXSID7021815	Lab-A	Lab-C	-5.1066	-4.7977	0.0299702	0.0106207	10	9	0.000216	***	0.013	*
MalformedAny+Mort@120	3,4-Dichloroaniline	95-76-1	DTXSID7021815	Lab-B	Lab-C	-5.699	-4.7977	NA	0.0106207	7	9	2.41e-13	****	0.002	**
MalformedAny+Mort@120	Abamectin	71751-41-2	DTXSID8023892	Lab-A	Lab-B	-6.8569	-6	0.158104	0	3	3	0.0924	ns	NA	NA
MalformedAny+Mort@120	Abamectin	71751-41-2	DTXSID8023892	Lab-A	Lab-C	-6.8569	-6.4164	0.158104	0.919132	3	3	1	ns	NA	NA
MalformedAny+Mort@120	Abamectin	71751-41-2	DTXSID8023892	Lab-B	Lab-C	-6	-6.4164	0	0.919132	3	3	0.309	ns	NA	NA
MalformedAny+Mort@120	Atrazine	1912-24-9	DTXSID9020112	Lab-A	Lab-B	-4.3072	-4	0.863193	NA	3	3	4.58e-05	****	NA	NA
MalformedAny+Mort@120	Atrazine	1912-24-9	DTXSID9020112	Lab-A	Lab-C	-4.3072	-4	0.863193	NA	3	3	4.58e-05	****	NA	NA
MalformedAny+Mort@120	Atrazine	1912-24-9	DTXSID9020112	Lab-B	Lab-C	-4	-4	NA	NA	3	3	1	ns	NA	NA
MalformedAny+Mort@120	Bis(tributyltin)oxide	56-35-9	DTXSID9020166	Lab-A	Lab-B	-7.3312	-5.2354	0.798225	0.0435515	3	3	0.0358	*	NA	NA
MalformedAny+Mort@120	Bis(tributyltin)oxide	56-35-9	DTXSID9020166	Lab-A	Lab-C	-7.3312	-5.8621	0.798225	0	3	3	0.0767	ns	NA	NA
MalformedAny+Mort@120	Bis(tributyltin)oxide	56-35-9	DTXSID9020166	Lab-B	Lab-C	-5.2354	-5.8621	0.0435515	0	3	3	1	ns	NA	NA
MalformedAny+Mort@120	Dibenz(a,h)anthracene	53-70-3	DTXSID9020409	Lab-A	Lab-B	-7.0915	-4.1938	0.235508	NA	3	3	6.74e-06	****	NA	NA
MalformedAny+Mort@120	Dibenz(a,h)anthracene	53-70-3	DTXSID9020409	Lab-A	Lab-C	-7.0915	-4	0.235508	NA	3	3	4.7e-06	****	NA	NA
MalformedAny+Mort@120	Dibenz(a,h)anthracene	53-70-3	DTXSID9020409	Lab-B	Lab-C	-4.1938	-4	NA	NA	3	3	0.934	ns	NA	NA
MalformedAny+Mort@120	Thalidomide	50-35-1	DTXSID9022524	Lab-A	Lab-B	-4	-4	NA	NA	3	3	1	ns	NA	NA
MalformedAny+Mort@120	Thalidomide	50-35-1	DTXSID9022524	Lab-A	Lab-C	-4	-4	NA	0	3	3	0.8	ns	NA	NA
MalformedAny+Mort@120	Thalidomide	50-35-1	DTXSID9022524	Lab-B	Lab-C	-4	-4	NA	0	3	3	0.8	ns	NA	NA
MalformedAny+Mort@120	Tris(1,3-dichloro-2-propyl) phosphate	13674-87-8	DTXSID9026261	Lab-A	Lab-B	-5.6851	-5.1011	0	0.25682	3	3	0.00926	**	NA	NA
MalformedAny+Mort@120	Tris(1,3-dichloro-2-propyl) phosphate	13674-87-8	DTXSID9026261	Lab-A	Lab-C	-5.6851	-4.8392	0	0.267156	3	3	0.000409	***	NA	NA
MalformedAny+Mort@120	Tris(1,3-dichloro-2-propyl) phosphate	13674-87-8	DTXSID9026261	Lab-B	Lab-C	-5.1011	-4.8392	0.25682	0.267156	3	3	0.0263	*	NA	NA

## Sheet: Table 3b
Dataset	Endpoint	Lowest_conc tested (µM)	Highest_conc tested (µM)	BMC (µM)	Activity_confidence	Substance_code	Test Substance	DTXSID	CASRN	Activity		KEY:
Lab-A	MalformedAny+Mort@120	0.1	100	0.1	1	1719	Chlorpyrifos oxon	DTXSID1038666	5598-15-2	Active		Activity_confidence: from BMC calculation, 1 as the highest confidence
Lab-A	MalformedAny+Mort@120	0.1	100	0.1	0.994	1072	Dibenz(a,h)anthracene	DTXSID9020409	53-70-3	Active		BMC = benchmark concentration
Lab-A	MalformedAny+Mort@120	0.1	100	100	0.015	1630	Acetaldehyde	DTXSID5039224	75-07-0	Inactive
Lab-A	MalformedAny+Mort@120	0.1	100	100	0.038	1271	6-Propyl-2-thiouracil	DTXSID5021209	51-52-5	Inactive
Lab-A	MalformedAny+Mort@120	0.1	100	100	0.01	1271	6-Propyl-2-thiouracil	DTXSID5021209	51-52-5	Inactive
Lab-A	MalformedAny+Mort@120	0.1	100	100	0.356	1989	Valproic acid	DTXSID6023733	99-66-1	Inactive
Lab-A	MalformedAny+Mort@120	0.1	100	1.57326	1	1951	Triadimefon	DTXSID3023897	43121-43-3	Active
Lab-A	MalformedAny+Mort@120	0.1	100	1.39027	1	1694	Chlorpyrifos	DTXSID4020458	2921-88-2	Active
Lab-A	MalformedAny+Mort@120	0.1	100	46.6445	1	1728	Valproic acid	DTXSID6023733	99-66-1	Active
Lab-A	MalformedAny+Mort@120	0.1	100	1.67842	1	1975	Fluazifop-butyl	DTXSID3034612	69806-50-4	Active
Lab-A	MalformedAny+Mort@120	0.1	100	43.0527	1	1895	Atrazine	DTXSID9020112	1912-24-9	Active
Lab-A	MalformedAny+Mort@120	0.1	100	54.7772	0.989	1895	Atrazine	DTXSID9020112	1912-24-9	Active
Lab-A	MalformedAny+Mort@120	0.1	100	1.57326	1	1825	Lindane	DTXSID2020686	58-89-9	Active
Lab-A	MalformedAny+Mort@120	0.1	100	2.0649	1	1437	Tris(1,3-dichloro-2-propyl) phosphate	DTXSID9026261	13674-87-8	Active
Lab-A	MalformedAny+Mort@120	0.1	100	1.39027	1	1547	Flusilazole	DTXSID3024235	85509-19-9	Active
Lab-A	MalformedAny+Mort@120	0.1	100	0.810028	1	1965	Triclosan	DTXSID5032498	3380-34-5	Active
Lab-A	MalformedAny+Mort@120	0.1	100	1.39027	1	1965	Triclosan	DTXSID5032498	3380-34-5	Active
Lab-A	MalformedAny+Mort@120	0.1	100	0.581701	1	1477	Propofol	DTXSID6023523	2078-54-8	Active
Lab-A	MalformedAny+Mort@120	0.1	100	4.92947	1	1625	Pyriproxyfen	DTXSID1032640	95737-68-1	Active
Lab-A	MalformedAny+Mort@120	0.1	100	2.47514	1	1625	Pyriproxyfen	DTXSID1032640	95737-68-1	Active
Lab-A	MalformedAny+Mort@120	0.01	10	0.020649	1	1719	Chlorpyrifos oxon	DTXSID1038666	5598-15-2	Active
Lab-A	MalformedAny+Mort@120	0.1	100	13.9027	1	1111	Iprodione	DTXSID3024154	36734-19-7	Active
Lab-A	MalformedAny+Mort@120	0.1	100	13.9027	1	1111	Iprodione	DTXSID3024154	36734-19-7	Active
Lab-A	MalformedAny+Mort@120	0.1	100	13.9027	1	1323	Bisphenol A	DTXSID7020182	80-05-7	Active
Lab-A	MalformedAny+Mort@120	0.1	100	14.3714	1	1323	Bisphenol A	DTXSID7020182	80-05-7	Active
Lab-A	MalformedAny+Mort@120	0.1	100	0.139027	1	1656	Abamectin	DTXSID8023892	71751-41-2	Active
Lab-A	MalformedAny+Mort@120	0.1	100	0.1	1	1656	Abamectin	DTXSID8023892	71751-41-2	Active
Lab-A	MalformedAny+Mort@120	0.1	100	1.39027	1	1247	3,3',5,5'-Tetrabromobisphenol A	DTXSID1026081	79-94-7	Active
Lab-A	MalformedAny+Mort@120	0.1	100	1.39027	1	1247	3,3',5,5'-Tetrabromobisphenol A	DTXSID1026081	79-94-7	Active
Lab-A	MalformedAny+Mort@120	0.1	100	0.430527	1	1409	Paclobutrazol	DTXSID2024242	76738-62-0	Active
Lab-A	MalformedAny+Mort@120	0.1	100	1.39027	1	1771	Triphenyl phosphate	DTXSID1021952	115-86-6	Active
Lab-A	MalformedAny+Mort@120	0.1	100	1.39027	1	1200	Aldicarb	DTXSID0039223	116-06-3	Active
Lab-A	MalformedAny+Mort@120	0.1	100	66.4049	0.825	1804	Sodium valproate	DTXSID5037072	1069-66-5	Active
Lab-A	MalformedAny+Mort@120	0.78001	50.0035	7.69485	1	PC	3,4-Dichloroaniline	DTXSID7021815	95-76-1	Active
Lab-A	MalformedAny+Mort@120	0.78001	50.0035	7.69485	1	PC	3,4-Dichloroaniline	DTXSID7021815	95-76-1	Active
Lab-A	MalformedAny+Mort@120	0.78001	50.0035	7.82889	1	PC	3,4-Dichloroaniline	DTXSID7021815	95-76-1	Active
Lab-A	MalformedAny+Mort@120	0.1	100	0.581701	1	1770	Diethylstilbestrol	DTXSID3020465	56-53-1	Active
Lab-A	MalformedAny+Mort@120	0.1	100	1.39027	1	1951	Triadimefon	DTXSID3023897	43121-43-3	Active
Lab-A	MalformedAny+Mort@120	0.1	100	1.39027	1	1036	Dibutyl phthalate	DTXSID2021781	84-74-2	Active
Lab-A	MalformedAny+Mort@120	0.1	100	1.43714	1	1036	Dibutyl phthalate	DTXSID2021781	84-74-2	Active
Lab-A	MalformedAny+Mort@120	0.1	100	100	0.128	1630	Acetaldehyde	DTXSID5039224	75-07-0	Inactive
Lab-A	MalformedAny+Mort@120	0.1	100	100	0.117	1919	Resorcinol	DTXSID2021238	108-46-3	Inactive
Lab-A	MalformedAny+Mort@120	0.1	100	0.1	1	1229	Ziram	DTXSID0021464	137-30-4	Active
Lab-A	MalformedAny+Mort@120	0.1	100	0.529176	1	1200	Aldicarb	DTXSID0039223	116-06-3	Active
Lab-A	MalformedAny+Mort@120	0.1	100	100	0.116	1046	Amoxicillin	DTXSID3037044	26787-78-0	Inactive
Lab-A	MalformedAny+Mort@120	0.1	100	58.1701	0.929	1046	Amoxicillin	DTXSID3037044	26787-78-0	Active
Lab-A	MalformedAny+Mort@120	0.1	100	1.57326	1	1951	Triadimefon	DTXSID3023897	43121-43-3	Active
Lab-A	MalformedAny+Mort@120	0.1	100	13.9027	1	1956	Bisphenol A	DTXSID7020182	80-05-7	Active
Lab-A	MalformedAny+Mort@120	0.1	100	13.9027	1	1956	Bisphenol A	DTXSID7020182	80-05-7	Active
Lab-A	MalformedAny+Mort@120	0.1	100	0.581701	1	1694	Chlorpyrifos	DTXSID4020458	2921-88-2	Active
Lab-A	MalformedAny+Mort@120	0.1	100	100	0.195	1584	Hydroxyurea	DTXSID6025438	127-07-1	Inactive
Lab-A	MalformedAny+Mort@120	0.1	100	100	0.115	1584	Hydroxyurea	DTXSID6025438	127-07-1	Inactive
Lab-A	MalformedAny+Mort@120	0.1	100	58.1701	0.933	1728	Valproic acid	DTXSID6023733	99-66-1	Active
Lab-A	MalformedAny+Mort@120	0.1	100	1.49589	1	1825	Lindane	DTXSID2020686	58-89-9	Active
Lab-A	MalformedAny+Mort@120	0.1	100	0.529176	1	1770	Diethylstilbestrol	DTXSID3020465	56-53-1	Active
Lab-A	MalformedAny+Mort@120	0.1	100	100	0.127	1623	Caffeine	DTXSID0020232	58-08-2	Inactive
Lab-A	MalformedAny+Mort@120	0.1	100	2.47514	1	1437	Tris(1,3-dichloro-2-propyl) phosphate	DTXSID9026261	13674-87-8	Active
Lab-A	MalformedAny+Mort@120	0.1	100	1.43714	1	1547	Flusilazole	DTXSID3024235	85509-19-9	Active
Lab-A	MalformedAny+Mort@120	0.1	100	0.182978	1	1747	Pentachlorophenol	DTXSID7021106	87-86-5	Active
Lab-A	MalformedAny+Mort@120	0.1	100	1	1	1036	Dibutyl phthalate	DTXSID2021781	84-74-2	Active
Lab-A	MalformedAny+Mort@120	0.01	10	0.0247514	1	1719	Chlorpyrifos oxon	DTXSID1038666	5598-15-2	Active
Lab-A	MalformedAny+Mort@120	0.01	10	0.0466445	1	1240	Bis(tributyltin)oxide	DTXSID9020166	56-35-9	Active
Lab-A	MalformedAny+Mort@120	0.01	10	0.0430527	1	1240	Bis(tributyltin)oxide	DTXSID9020166	56-35-9	Active
Lab-A	MalformedAny+Mort@120	0.1	100	0.157326	1	1409	Paclobutrazol	DTXSID2024242	76738-62-0	Active
Lab-A	MalformedAny+Mort@120	0.1	100	0.664049	1	1771	Triphenyl phosphate	DTXSID1021952	115-86-6	Active
Lab-A	MalformedAny+Mort@120	0.1	100	4.66445	1	1693	Linuron	DTXSID2024163	330-55-2	Active
Lab-A	MalformedAny+Mort@120	0.1	100	0.810028	1	1794	Aldicarb	DTXSID0039223	116-06-3	Active
Lab-A	MalformedAny+Mort@120	0.1	100	0.810028	1	1794	Aldicarb	DTXSID0039223	116-06-3	Active
Lab-A	MalformedAny+Mort@120	0.1	100	100	0.011	1919	Resorcinol	DTXSID2021238	108-46-3	Inactive
Lab-A	MalformedAny+Mort@120	0.01	10	0.0810028	1	1072	Dibenz(a,h)anthracene	DTXSID9020409	53-70-3	Active
Lab-A	MalformedAny+Mort@120	0.00299985	2.99985	0.00466445	1	1229	Ziram	DTXSID0021464	137-30-4	Active
Lab-A	MalformedAny+Mort@120	0.1	100	1.43714	1	1200	Aldicarb	DTXSID0039223	116-06-3	Active
Lab-A	MalformedAny+Mort@120	0.1	100	100	0.126	1804	Sodium valproate	DTXSID5037072	1069-66-5	Inactive
Lab-A	MalformedAny+Mort@120	0.78001	50.0035	7.96526	1	PC	3,4-Dichloroaniline	DTXSID7021815	95-76-1	Active
Lab-A	MalformedAny+Mort@120	0.78001	50.0035	7.82889	1	PC	3,4-Dichloroaniline	DTXSID7021815	95-76-1	Active
Lab-A	MalformedAny+Mort@120	0.1	100	81.0028	0.611	1046	Amoxicillin	DTXSID3037044	26787-78-0	Active
Lab-A	MalformedAny+Mort@120	0.1	100	8.10028	1	1956	Bisphenol A	DTXSID7020182	80-05-7	Active
Lab-A	MalformedAny+Mort@120	0.1	100	0.664049	1	1694	Chlorpyrifos	DTXSID4020458	2921-88-2	Active
Lab-A	MalformedAny+Mort@120	0.1	100	100	0.011	1584	Hydroxyurea	DTXSID6025438	127-07-1	Inactive
Lab-A	MalformedAny+Mort@120	0.1	100	58.1701	0.944	1728	Valproic acid	DTXSID6023733	99-66-1	Active
Lab-A	MalformedAny+Mort@120	0.1	100	0.529176	1	1770	Diethylstilbestrol	DTXSID3020465	56-53-1	Active
Lab-A	MalformedAny+Mort@120	0.1	100	100	0.143	1623	Caffeine	DTXSID0020232	58-08-2	Inactive
Lab-A	MalformedAny+Mort@120	0.1	100	2.0649	1	1437	Tris(1,3-dichloro-2-propyl) phosphate	DTXSID9026261	13674-87-8	Active
Lab-A	MalformedAny+Mort@120	0.1	100	0.157326	1	1747	Pentachlorophenol	DTXSID7021106	87-86-5	Active
Lab-A	MalformedAny+Mort@120	0.1	100	0.430527	1	1747	Pentachlorophenol	DTXSID7021106	87-86-5	Active
Lab-A	MalformedAny+Mort@120	0.1	100	0.492947	1	1477	Propofol	DTXSID6023523	2078-54-8	Active
Lab-A	MalformedAny+Mort@120	0.1	100	0.430527	1	1477	Propofol	DTXSID6023523	2078-54-8	Active
Lab-A	MalformedAny+Mort@120	0.1	100	2.47514	1	1978	Pyrene	DTXSID3024289	129-00-0	Active
Lab-A	MalformedAny+Mort@120	0.1	100	5.81701	1	1625	Pyriproxyfen	DTXSID1032640	95737-68-1	Active
Lab-A	MalformedAny+Mort@120	0.001	1	0.0430527	1	1355	Rotenone	DTXSID6021248	83-79-4	Active
Lab-A	MalformedAny+Mort@120	0.1	100	7.40116	1	1111	Iprodione	DTXSID3024154	36734-19-7	Active
Lab-A	MalformedAny+Mort@120	0.1	100	0.143714	1	1656	Abamectin	DTXSID8023892	71751-41-2	Active
Lab-A	MalformedAny+Mort@120	0.01	10	0.0492947	1	1240	Bis(tributyltin)oxide	DTXSID9020166	56-35-9	Active
Lab-A	MalformedAny+Mort@120	0.1	100	0.430527	1	1409	Paclobutrazol	DTXSID2024242	76738-62-0	Active
Lab-A	MalformedAny+Mort@120	0.1	100	5.02574	1	1693	Linuron	DTXSID2024163	330-55-2	Active
Lab-A	MalformedAny+Mort@120	0.1	100	100	0	1630	Acetaldehyde	DTXSID5039224	75-07-0	Inactive
Lab-A	MalformedAny+Mort@120	0.1	100	0.581701	1	1794	Aldicarb	DTXSID0039223	116-06-3	Active
Lab-A	MalformedAny+Mort@120	0.1	100	1.73221	1	1454	Phorate	DTXSID4032459	298-02-2	Active
Lab-A	MalformedAny+Mort@120	0.1	100	4.46375	1	1454	Phorate	DTXSID4032459	298-02-2	Active
Lab-A	MalformedAny+Mort@120	0.1	100	1.39027	1	1454	Phorate	DTXSID4032459	298-02-2	Active
Lab-A	MalformedAny+Mort@120	0.78001	50.0035	7.81808	1	PC	3,4-Dichloroaniline	DTXSID7021815	95-76-1	Active
Lab-A	MalformedAny+Mort@120	0.78001	50.0035	7.82889	1	PC	3,4-Dichloroaniline	DTXSID7021815	95-76-1	Active
Lab-A	MalformedAny+Mort@120	0.1	100	100	0.144	1623	Caffeine	DTXSID0020232	58-08-2	Inactive
Lab-A	MalformedAny+Mort@120	0.1	100	0.1	1	1355	Rotenone	DTXSID6021248	83-79-4	Active
Lab-A	MalformedAny+Mort@120	0.1	100	100	0.025	1919	Resorcinol	DTXSID2021238	108-46-3	Inactive
Lab-A	MalformedAny+Mort@120	0.1	100	100	0.001	1271	6-Propyl-2-thiouracil	DTXSID5021209	51-52-5	Inactive
Lab-A	MalformedAny+Mort@120	0.1	100	100	0.019	1989	Valproic acid	DTXSID6023733	99-66-1	Inactive
Lab-A	MalformedAny+Mort@120	0.1	100	100	0.353	1171	Thalidomide	DTXSID9022524	50-35-1	Inactive
Lab-A	MalformedAny+Mort@120	0.1	100	100	0.107	1724	Aspirin	DTXSID5020108	50-78-2	Inactive
Lab-A	MalformedAny+Mort@120	0.1	100	100	0.15	1171	Thalidomide	DTXSID9022524	50-35-1	Inactive
Lab-A	MalformedAny+Mort@120	0.1	100	100	0.092	1171	Thalidomide	DTXSID9022524	50-35-1	Inactive
Lab-A	MalformedAny+Mort@120	0.1	100	4.30527	1	1975	Fluazifop-butyl	DTXSID3034612	69806-50-4	Active
Lab-A	MalformedAny+Mort@120	0.1	100	1.82978	1	1975	Fluazifop-butyl	DTXSID3034612	69806-50-4	Active
Lab-A	MalformedAny+Mort@120	0.1	100	49.2947	0.978	1895	Atrazine	DTXSID9020112	1912-24-9	Active
Lab-A	MalformedAny+Mort@120	0.1	100	0.664049	1	1825	Lindane	DTXSID2020686	58-89-9	Active
Lab-A	MalformedAny+Mort@120	0.1	100	1.39027	1	1547	Flusilazole	DTXSID3024235	85509-19-9	Active
Lab-A	MalformedAny+Mort@120	0.1	100	1.39027	1	1965	Triclosan	DTXSID5032498	3380-34-5	Active
Lab-A	MalformedAny+Mort@120	0.1	100	100	0.367	1724	Aspirin	DTXSID5020108	50-78-2	Inactive
Lab-A	MalformedAny+Mort@120	0.1	100	58.1701	0.931	1724	Aspirin	DTXSID5020108	50-78-2	Active
Lab-A	MalformedAny+Mort@120	0.1	100	4.66445	1	1978	Pyrene	DTXSID3024289	129-00-0	Active
Lab-A	MalformedAny+Mort@120	0.1	100	4.30527	1	1978	Pyrene	DTXSID3024289	129-00-0	Active
Lab-A	MalformedAny+Mort@120	0.001	1	0.0430527	1	1355	Rotenone	DTXSID6021248	83-79-4	Active
Lab-A	MalformedAny+Mort@120	0.1	100	13.9027	1	1323	Bisphenol A	DTXSID7020182	80-05-7	Active
Lab-A	MalformedAny+Mort@120	0.1	100	1.39027	1	1247	3,3',5,5'-Tetrabromobisphenol A	DTXSID1026081	79-94-7	Active
Lab-A	MalformedAny+Mort@120	0.1	100	100	0.071	1989	Valproic acid	DTXSID6023733	99-66-1	Inactive
Lab-A	MalformedAny+Mort@120	0.1	100	0.581701	1	1771	Triphenyl phosphate	DTXSID1021952	115-86-6	Active
Lab-A	MalformedAny+Mort@120	0.1	100	4.66445	1	1693	Linuron	DTXSID2024163	330-55-2	Active
Lab-A	MalformedAny+Mort@120	0.01	10	0.020649	1	1072	Dibenz(a,h)anthracene	DTXSID9020409	53-70-3	Active
Lab-A	MalformedAny+Mort@120	0.00299985	2.99985	0.00430527	1	1229	Ziram	DTXSID0021464	137-30-4	Active
Lab-A	MalformedAny+Mort@120	0.1	100	100	0.119	1804	Sodium valproate	DTXSID5037072	1069-66-5	Inactive
Lab-A	MalformedAny+Mort@120	0.78001	50.0035	7.96526	1	PC	3,4-Dichloroaniline	DTXSID7021815	95-76-1	Active
Lab-A	MalformedAny+Mort@120	0.78001	50.0035	7.69485	1	PC	3,4-Dichloroaniline	DTXSID7021815	95-76-1	Active
Lab-A	MalformedAny+Mort@120	0.78001	50.0035	7.69485	1	PC	3,4-Dichloroaniline	DTXSID7021815	95-76-1	Active
Lab-B	MalformedAny+Mort@120	1	100	1	1	1355	Rotenone	DTXSID6021248	83-79-4	Active
Lab-B	MalformedAny+Mort@120	1	100	1	1	1747	Pentachlorophenol	DTXSID7021106	87-86-5	Active
Lab-B	MalformedAny+Mort@120	1	100	100	0.112	1724	Aspirin	DTXSID5020108	50-78-2	Inactive
Lab-B	MalformedAny+Mort@120	1	100	100	0.49	1656	Abamectin	DTXSID8023892	71751-41-2	Inactive
Lab-B	MalformedAny+Mort@120	1.99986	10	1.99986	1	PC	3,4-Dichloroaniline	DTXSID7021815	95-76-1	Active
Lab-B	MalformedAny+Mort@120	1	100	1	1	1747	Pentachlorophenol	DTXSID7021106	87-86-5	Active
Lab-B	MalformedAny+Mort@120	1	100	1	1	1747	Pentachlorophenol	DTXSID7021106	87-86-5	Active
Lab-B	MalformedAny+Mort@120	1	100	1	1	1656	Abamectin	DTXSID8023892	71751-41-2	Active
Lab-B	MalformedAny+Mort@120	1	64.003	1	1	1229	Ziram	DTXSID0021464	137-30-4	Active
Lab-B	MalformedAny+Mort@120	1.99986	10	1.99986	1	PC	3,4-Dichloroaniline	DTXSID7021815	95-76-1	Active
Lab-B	MalformedAny+Mort@120	1.99986	10	1.99986	1	PC	3,4-Dichloroaniline	DTXSID7021815	95-76-1	Active
Lab-B	MalformedAny+Mort@120	1.99986	10	1.99986	1	PC	3,4-Dichloroaniline	DTXSID7021815	95-76-1	Active
Lab-B	MalformedAny+Mort@120	1	64.003	1	1	1229	Ziram	DTXSID0021464	137-30-4	Active
Lab-B	MalformedAny+Mort@120	1	100	1	1	1656	Abamectin	DTXSID8023892	71751-41-2	Active
Lab-B	MalformedAny+Mort@120	1	100	100	0.106	1171	Thalidomide	DTXSID9022524	50-35-1	Inactive
Lab-B	MalformedAny+Mort@120	1	64.003	64.003	0.35	1072	Dibenz(a,h)anthracene	DTXSID9020409	53-70-3	Inactive
Lab-B	MalformedAny+Mort@120	1	100	1	0.909	1409	Paclobutrazol	DTXSID2024242	76738-62-0	Active
Lab-B	MalformedAny+Mort@120	1	100	1	1	1355	Rotenone	DTXSID6021248	83-79-4	Active
Lab-B	MalformedAny+Mort@120	1	100	100	0.144	1584	Hydroxyurea	DTXSID6025438	127-07-1	Inactive
Lab-B	MalformedAny+Mort@120	1	100	1	1	1355	Rotenone	DTXSID6021248	83-79-4	Active
Lab-B	MalformedAny+Mort@120	1	100	100	0.116	1477	Propofol	DTXSID6023523	2078-54-8	Inactive
Lab-B	MalformedAny+Mort@120	1	64.003	1	1	1229	Ziram	DTXSID0021464	137-30-4	Active
Lab-B	MalformedAny+Mort@120	1.99986	10	1.99986	1	PC	3,4-Dichloroaniline	DTXSID7021815	95-76-1	Active
Lab-B	MalformedAny+Mort@120	1.99986	10	1.99986	0.897	PC	3,4-Dichloroaniline	DTXSID7021815	95-76-1	Active
Lab-B	MalformedAny+Mort@120	1	100	100	0.003	1171	Thalidomide	DTXSID9022524	50-35-1	Inactive
Lab-B	MalformedAny+Mort@120	1	100	100	0.048	1584	Hydroxyurea	DTXSID6025438	127-07-1	Inactive
Lab-B	MalformedAny+Mort@120	1	100	100	0.072	1728	Valproic acid	DTXSID6023733	99-66-1	Inactive
Lab-B	MalformedAny+Mort@120	1	100	100	0	1623	Caffeine	DTXSID0020232	58-08-2	Inactive
Lab-B	MalformedAny+Mort@120	1	100	100	0	1895	Atrazine	DTXSID9020112	1912-24-9	Inactive
Lab-B	MalformedAny+Mort@120	1	100	100	0.304	1895	Atrazine	DTXSID9020112	1912-24-9	Inactive
Lab-B	MalformedAny+Mort@120	1	64.003	64.003	0.33	1046	Amoxicillin	DTXSID3037044	26787-78-0	Inactive
Lab-B	MalformedAny+Mort@120	1	100	43.2215	1	1825	Lindane	DTXSID2020686	58-89-9	Active
Lab-B	MalformedAny+Mort@120	1	100	32.8549	1	1825	Lindane	DTXSID2020686	58-89-9	Active
Lab-B	MalformedAny+Mort@120	1	100	39.4821	1	1956	Bisphenol A	DTXSID7020182	80-05-7	Active
Lab-B	MalformedAny+Mort@120	1	100	39.4821	1	1956	Bisphenol A	DTXSID7020182	80-05-7	Active
Lab-B	MalformedAny+Mort@120	1	100	86.9961	0.846	1694	Chlorpyrifos	DTXSID4020458	2921-88-2	Active
Lab-B	MalformedAny+Mort@120	1	100	100	0.068	1728	Valproic acid	DTXSID6023733	99-66-1	Inactive
Lab-B	MalformedAny+Mort@120	1	100	3.97832	1	1975	Fluazifop-butyl	DTXSID3034612	69806-50-4	Active
Lab-B	MalformedAny+Mort@120	1	100	4.16869	1	1036	Dibutyl phthalate	DTXSID2021781	84-74-2	Active
Lab-B	MalformedAny+Mort@120	1	100	3.84769	1	1036	Dibutyl phthalate	DTXSID2021781	84-74-2	Active
Lab-B	MalformedAny+Mort@120	1	100	4.47095	1	1036	Dibutyl phthalate	DTXSID2021781	84-74-2	Active
Lab-B	MalformedAny+Mort@120	1	100	100	0.067	1623	Caffeine	DTXSID0020232	58-08-2	Inactive
Lab-B	MalformedAny+Mort@120	1	100	7.92319	1	1437	Tris(1,3-dichloro-2-propyl) phosphate	DTXSID9026261	13674-87-8	Active
Lab-B	MalformedAny+Mort@120	1	100	3.97832	1	1437	Tris(1,3-dichloro-2-propyl) phosphate	DTXSID9026261	13674-87-8	Active
Lab-B	MalformedAny+Mort@120	1	100	6.81711	1	1547	Flusilazole	DTXSID3024235	85509-19-9	Active
Lab-B	MalformedAny+Mort@120	1	100	54.5758	1	1625	Pyriproxyfen	DTXSID1032640	95737-68-1	Active
Lab-B	MalformedAny+Mort@120	1	100	58.5194	1	1625	Pyriproxyfen	DTXSID1032640	95737-68-1	Active
Lab-B	MalformedAny+Mort@120	1	100	41.4381	1	1111	Iprodione	DTXSID3024154	36734-19-7	Active
Lab-B	MalformedAny+Mort@120	1	100	2.51942	1	1794	Aldicarb	DTXSID0039223	116-06-3	Active
Lab-B	MalformedAny+Mort@120	1	100	2.51942	1	1794	Aldicarb	DTXSID0039223	116-06-3	Active
Lab-B	MalformedAny+Mort@120	1	100	100	0.006	1919	Resorcinol	DTXSID2021238	108-46-3	Inactive
Lab-B	MalformedAny+Mort@120	0.01	6.4003	6.4003	0.375	1240	Bis(tributyltin)oxide	DTXSID9020166	56-35-9	Inactive
Lab-B	MalformedAny+Mort@120	1	100	19.7697	1	1409	Paclobutrazol	DTXSID2024242	76738-62-0	Active
Lab-B	MalformedAny+Mort@120	1	100	4.16869	1	1771	Triphenyl phosphate	DTXSID1021952	115-86-6	Active
Lab-B	MalformedAny+Mort@120	1	100	21.6671	1	1693	Linuron	DTXSID2024163	330-55-2	Active
Lab-B	MalformedAny+Mort@120	1	100	1.32282	1	1200	Aldicarb	DTXSID0039223	116-06-3	Active
Lab-B	MalformedAny+Mort@120	1	100	100	0	1804	Sodium valproate	DTXSID5037072	1069-66-5	Inactive
Lab-B	MalformedAny+Mort@120	1	64.003	64.003	0.06	1046	Amoxicillin	DTXSID3037044	26787-78-0	Inactive
Lab-B	MalformedAny+Mort@120	1	100	80.8351	0.868	1694	Chlorpyrifos	DTXSID4020458	2921-88-2	Active
Lab-B	MalformedAny+Mort@120	1	100	23.2648	1	1694	Chlorpyrifos	DTXSID4020458	2921-88-2	Active
Lab-B	MalformedAny+Mort@120	1	100	100	0.061	1171	Thalidomide	DTXSID9022524	50-35-1	Inactive
Lab-B	MalformedAny+Mort@120	1	100	100	0.068	1271	6-Propyl-2-thiouracil	DTXSID5021209	51-52-5	Inactive
Lab-B	MalformedAny+Mort@120	1	100	100	0.102	1271	6-Propyl-2-thiouracil	DTXSID5021209	51-52-5	Inactive
Lab-B	MalformedAny+Mort@120	1	100	100	0	1584	Hydroxyurea	DTXSID6025438	127-07-1	Inactive
Lab-B	MalformedAny+Mort@120	1	100	2.16571	1	1719	Chlorpyrifos oxon	DTXSID1038666	5598-15-2	Active
Lab-B	MalformedAny+Mort@120	1	100	8.9043	1	1437	Tris(1,3-dichloro-2-propyl) phosphate	DTXSID9026261	13674-87-8	Active
Lab-B	MalformedAny+Mort@120	1	100	32.8549	1	1978	Pyrene	DTXSID3024289	129-00-0	Active
Lab-B	MalformedAny+Mort@120	1	100	58.5194	0.998	1111	Iprodione	DTXSID3024154	36734-19-7	Active
Lab-B	MalformedAny+Mort@120	1	100	3.57602	1	1794	Aldicarb	DTXSID0039223	116-06-3	Active
Lab-B	MalformedAny+Mort@120	1	100	100	0.331	1919	Resorcinol	DTXSID2021238	108-46-3	Inactive
Lab-B	MalformedAny+Mort@120	0.01	6.4003	5.81567	0.711	1240	Bis(tributyltin)oxide	DTXSID9020166	56-35-9	Active
Lab-B	MalformedAny+Mort@120	0.01	6.4003	0.16062	1	1240	Bis(tributyltin)oxide	DTXSID9020166	56-35-9	Active
Lab-B	MalformedAny+Mort@120	1	100	100	0	1989	Valproic acid	DTXSID6023733	99-66-1	Inactive
Lab-B	MalformedAny+Mort@120	1	64.003	64.003	0.313	1072	Dibenz(a,h)anthracene	DTXSID9020409	53-70-3	Inactive
Lab-B	MalformedAny+Mort@120	1	64.003	64.003	0.306	1072	Dibenz(a,h)anthracene	DTXSID9020409	53-70-3	Inactive
Lab-B	MalformedAny+Mort@120	1	100	1.41873	0.999	1200	Aldicarb	DTXSID0039223	116-06-3	Active
Lab-B	MalformedAny+Mort@120	1.99986	10	1.99986	1	PC	3,4-Dichloroaniline	DTXSID7021815	95-76-1	Active
Lab-B	MalformedAny+Mort@120	1	100	100	0	1804	Sodium valproate	DTXSID5037072	1069-66-5	Inactive
Lab-B	MalformedAny+Mort@120	1	100	100	0.066	1895	Atrazine	DTXSID9020112	1912-24-9	Inactive
Lab-B	MalformedAny+Mort@120	1	64.003	64.003	0.006	1046	Amoxicillin	DTXSID3037044	26787-78-0	Inactive
Lab-B	MalformedAny+Mort@120	1	100	3.84769	1	1770	Diethylstilbestrol	DTXSID3020465	56-53-1	Active
Lab-B	MalformedAny+Mort@120	1	100	2.834	1	1770	Diethylstilbestrol	DTXSID3020465	56-53-1	Active
Lab-B	MalformedAny+Mort@120	1	100	87.8618	0.642	1728	Valproic acid	DTXSID6023733	99-66-1	Active
Lab-B	MalformedAny+Mort@120	1	100	4.16869	1	1975	Fluazifop-butyl	DTXSID3034612	69806-50-4	Active
Lab-B	MalformedAny+Mort@120	1	100	2.34747	1	1975	Fluazifop-butyl	DTXSID3034612	69806-50-4	Active
Lab-B	MalformedAny+Mort@120	1	100	6.81711	1	1547	Flusilazole	DTXSID3024235	85509-19-9	Active
Lab-B	MalformedAny+Mort@120	1	100	100	0	1724	Aspirin	DTXSID5020108	50-78-2	Inactive
Lab-B	MalformedAny+Mort@120	1	100	100	0.071	1630	Acetaldehyde	DTXSID5039224	75-07-0	Inactive
Lab-B	MalformedAny+Mort@120	1	100	32.8549	1	1323	Bisphenol A	DTXSID7020182	80-05-7	Active
Lab-B	MalformedAny+Mort@120	1	100	40.2903	1	1323	Bisphenol A	DTXSID7020182	80-05-7	Active
Lab-B	MalformedAny+Mort@120	1	100	2.834	1	1247	3,3',5,5'-Tetrabromobisphenol A	DTXSID1026081	79-94-7	Active
Lab-B	MalformedAny+Mort@120	1	100	2.23975	0.984	1247	3,3',5,5'-Tetrabromobisphenol A	DTXSID1026081	79-94-7	Active
Lab-B	MalformedAny+Mort@120	1	100	100	0.361	1989	Valproic acid	DTXSID6023733	99-66-1	Inactive
Lab-B	MalformedAny+Mort@120	1	100	5.02458	1	1771	Triphenyl phosphate	DTXSID1021952	115-86-6	Active
Lab-B	MalformedAny+Mort@120	1	100	3.84769	1	1771	Triphenyl phosphate	DTXSID1021952	115-86-6	Active
Lab-B	MalformedAny+Mort@120	1	100	8.9043	1	1693	Linuron	DTXSID2024163	330-55-2	Active
Lab-B	MalformedAny+Mort@120	1	100	27.9769	1	1693	Linuron	DTXSID2024163	330-55-2	Active
Lab-B	MalformedAny+Mort@120	1	100	100	0.349	1454	Phorate	DTXSID4032459	298-02-2	Inactive
Lab-B	MalformedAny+Mort@120	1	100	2.23975	1	1200	Aldicarb	DTXSID0039223	116-06-3	Active
Lab-B	MalformedAny+Mort@120	1	100	100	0	1623	Caffeine	DTXSID0020232	58-08-2	Inactive
Lab-B	MalformedAny+Mort@120	1	100	100	0.019	1804	Sodium valproate	DTXSID5037072	1069-66-5	Inactive
Lab-B	MalformedAny+Mort@120	1	100	2.51942	1	1770	Diethylstilbestrol	DTXSID3020465	56-53-1	Active
Lab-B	MalformedAny+Mort@120	1	100	12.0754	0.642	1951	Triadimefon	DTXSID3023897	43121-43-3	Active
Lab-B	MalformedAny+Mort@120	1	100	7.92319	1	1951	Triadimefon	DTXSID3023897	43121-43-3	Active
Lab-B	MalformedAny+Mort@120	1	100	39.4821	0.989	1978	Pyrene	DTXSID3024289	129-00-0	Active
Lab-B	MalformedAny+Mort@120	1	100	100	0	1630	Acetaldehyde	DTXSID5039224	75-07-0	Inactive
Lab-B	MalformedAny+Mort@120	1	100	2.834	1	1965	Triclosan	DTXSID5032498	3380-34-5	Active
Lab-B	MalformedAny+Mort@120	1	100	3.84769	0.999	1965	Triclosan	DTXSID5032498	3380-34-5	Active
Lab-B	MalformedAny+Mort@120	1	100	100	0.328	1477	Propofol	DTXSID6023523	2078-54-8	Inactive
Lab-B	MalformedAny+Mort@120	1	100	4.16869	1	1965	Triclosan	DTXSID5032498	3380-34-5	Active
Lab-B	MalformedAny+Mort@120	1	100	100	0	1477	Propofol	DTXSID6023523	2078-54-8	Inactive
Lab-B	MalformedAny+Mort@120	1	100	100	0	1919	Resorcinol	DTXSID2021238	108-46-3	Inactive
Lab-B	MalformedAny+Mort@120	1	100	83.253	0.976	1625	Pyriproxyfen	DTXSID1032640	95737-68-1	Active
Lab-B	MalformedAny+Mort@120	1	100	100	0	1630	Acetaldehyde	DTXSID5039224	75-07-0	Inactive
Lab-B	MalformedAny+Mort@120	1	100	86.9961	0.724	1111	Iprodione	DTXSID3024154	36734-19-7	Active
Lab-B	MalformedAny+Mort@120	1	100	39.4821	1	1323	Bisphenol A	DTXSID7020182	80-05-7	Active
Lab-B	MalformedAny+Mort@120	1	100	30.8248	1	1825	Lindane	DTXSID2020686	58-89-9	Active
Lab-B	MalformedAny+Mort@120	1	100	2.834	1	1951	Triadimefon	DTXSID3023897	43121-43-3	Active
Lab-B	MalformedAny+Mort@120	1	100	39.4821	1	1956	Bisphenol A	DTXSID7020182	80-05-7	Active
Lab-B	MalformedAny+Mort@120	1	100	100	0	1271	6-Propyl-2-thiouracil	DTXSID5021209	51-52-5	Inactive
Lab-B	MalformedAny+Mort@120	1	100	1.32282	1	1719	Chlorpyrifos oxon	DTXSID1038666	5598-15-2	Active
Lab-B	MalformedAny+Mort@120	1	100	1.59404	1	1719	Chlorpyrifos oxon	DTXSID1038666	5598-15-2	Active
Lab-B	MalformedAny+Mort@120	1	100	4.47095	1	1547	Flusilazole	DTXSID3024235	85509-19-9	Active
Lab-B	MalformedAny+Mort@120	1	100	100	0	1724	Aspirin	DTXSID5020108	50-78-2	Inactive
Lab-B	MalformedAny+Mort@120	1	100	79.1589	1	1978	Pyrene	DTXSID3024289	129-00-0	Active
Lab-B	MalformedAny+Mort@120	1	100	3.84769	1	1247	3,3',5,5'-Tetrabromobisphenol A	DTXSID1026081	79-94-7	Active
Lab-B	MalformedAny+Mort@120	1	100	100	0.06	1989	Valproic acid	DTXSID6023733	99-66-1	Inactive
Lab-B	MalformedAny+Mort@120	1	100	1.32282	1	1409	Paclobutrazol	DTXSID2024242	76738-62-0	Active
Lab-B	MalformedAny+Mort@120	1	100	100	0	1454	Phorate	DTXSID4032459	298-02-2	Inactive
Lab-B	MalformedAny+Mort@120	1	100	100	0.374	1454	Phorate	DTXSID4032459	298-02-2	Inactive
Lab-C	MalformedAny+Mort@120	0.0700003	100	100	0.427	1584	Hydroxyurea	DTXSID6025438	127-07-1	Inactive
Lab-C	MalformedAny+Mort@120	0.0700003	100	0.0700003	0.936	1271	6-Propyl-2-thiouracil	DTXSID5021209	51-52-5	Active
Lab-C	MalformedAny+Mort@120	0.0700003	100	69.6947	0.744	1171	Thalidomide	DTXSID9022524	50-35-1	Active
Lab-C	MalformedAny+Mort@120	0.0700003	100	100	0.167	1454	Phorate	DTXSID4032459	298-02-2	Inactive
Lab-C	MalformedAny+Mort@120	0.0700003	100	92.2996	0.654	1454	Phorate	DTXSID4032459	298-02-2	Active
Lab-C	MalformedAny+Mort@120	0.0700003	100	0.0700003	0.931	1584	Hydroxyurea	DTXSID6025438	127-07-1	Active
Lab-C	MalformedAny+Mort@120	0.0700003	100	100	0	1919	Resorcinol	DTXSID2021238	108-46-3	Inactive
Lab-C	MalformedAny+Mort@120	0.0700003	100	100	0.108	1919	Resorcinol	DTXSID2021238	108-46-3	Inactive
Lab-C	MalformedAny+Mort@120	0.0700003	100	45.7299	1	1036	Dibutyl phthalate	DTXSID2021781	84-74-2	Active
Lab-C	MalformedAny+Mort@120	0.0700003	100	15.4917	1	1111	Iprodione	DTXSID3024154	36734-19-7	Active
Lab-C	MalformedAny+Mort@120	0.0700003	100	0.154348	1	1229	Ziram	DTXSID0021464	137-30-4	Active
Lab-C	MalformedAny+Mort@120	0.0700003	100	0.107746	1	1229	Ziram	DTXSID0021464	137-30-4	Active
Lab-C	MalformedAny+Mort@120	0.00700003	10	0.482503	1	1240	Bis(tributyltin)oxide	DTXSID9020166	56-35-9	Active
Lab-C	MalformedAny+Mort@120	0.0700003	100	45.7299	1	1323	Bisphenol A	DTXSID7020182	80-05-7	Active
Lab-C	MalformedAny+Mort@120	0.0700003	100	60.562	0.943	1625	Pyriproxyfen	DTXSID1032640	95737-68-1	Active
Lab-C	MalformedAny+Mort@120	0.0700003	100	25.8226	1	1625	Pyriproxyfen	DTXSID1032640	95737-68-1	Active
Lab-C	MalformedAny+Mort@120	0.0700003	100	0.695825	1	1656	Abamectin	DTXSID8023892	71751-41-2	Active
Lab-C	MalformedAny+Mort@120	0.0700003	100	17.4703	1	1693	Linuron	DTXSID2024163	330-55-2	Active
Lab-C	MalformedAny+Mort@120	0.0700003	100	0.367367	1	1719	Chlorpyrifos oxon	DTXSID1038666	5598-15-2	Active
Lab-C	MalformedAny+Mort@120	0.0700003	100	14.3285	1	1724	Aspirin	DTXSID5020108	50-78-2	Active
Lab-C	MalformedAny+Mort@120	0.0700003	100	0.984918	0.999	1728	Valproic acid	DTXSID6023733	99-66-1	Active
Lab-C	MalformedAny+Mort@120	0.0700003	100	0.403831	1	1747	Pentachlorophenol	DTXSID7021106	87-86-5	Active
Lab-C	MalformedAny+Mort@120	0.0700003	100	1.88148	1	1770	Diethylstilbestrol	DTXSID3020465	56-53-1	Active
Lab-C	MalformedAny+Mort@120	0.0700003	100	4.11813	1	1770	Diethylstilbestrol	DTXSID3020465	56-53-1	Active
Lab-C	MalformedAny+Mort@120	0.0700003	100	15.4917	1	1771	Triphenyl phosphate	DTXSID1021952	115-86-6	Active
Lab-C	MalformedAny+Mort@120	0.0700003	100	4.11813	1	1804	Sodium valproate	DTXSID5037072	1069-66-5	Active
Lab-C	MalformedAny+Mort@120	0.0700003	100	6.83439	1	1951	Triadimefon	DTXSID3023897	43121-43-3	Active
Lab-C	MalformedAny+Mort@120	0.0700003	100	0.205731	1	1951	Triadimefon	DTXSID3023897	43121-43-3	Active
Lab-C	MalformedAny+Mort@120	0.0700003	100	16.4513	1	1956	Bisphenol A	DTXSID7020182	80-05-7	Active
Lab-C	MalformedAny+Mort@120	0.0700003	100	20.9363	1	1989	Valproic acid	DTXSID6023733	99-66-1	Active
Lab-C	MalformedAny+Mort@120	0.78001	50.0035	5.39635	1	PC	3,4-Dichloroaniline	DTXSID7021815	95-76-1	Active
Lab-C	MalformedAny+Mort@120	0.78001	50.0035	15.9331	1	PC	3,4-Dichloroaniline	DTXSID7021815	95-76-1	Active
Lab-C	MalformedAny+Mort@120	0.0700003	100	45.7299	1	1724	Aspirin	DTXSID5020108	50-78-2	Active
Lab-C	MalformedAny+Mort@120	0.0700003	100	4.11813	1	1728	Valproic acid	DTXSID6023733	99-66-1	Active
Lab-C	MalformedAny+Mort@120	0.0700003	100	100	0.14	1623	Caffeine	DTXSID0020232	58-08-2	Inactive
Lab-C	MalformedAny+Mort@120	0.0700003	100	23.2434	1	1036	Dibutyl phthalate	DTXSID2021781	84-74-2	Active
Lab-C	MalformedAny+Mort@120	0.0700003	100	45.7299	1	1111	Iprodione	DTXSID3024154	36734-19-7	Active
Lab-C	MalformedAny+Mort@120	0.0700003	100	2.09074	1	1200	Aldicarb	DTXSID0039223	116-06-3	Active
Lab-C	MalformedAny+Mort@120	0.0700003	100	4.52376	1	1247	3,3',5,5'-Tetrabromobisphenol A	DTXSID1026081	79-94-7	Active
Lab-C	MalformedAny+Mort@120	0.0700003	100	4.11813	1	1247	3,3',5,5'-Tetrabromobisphenol A	DTXSID1026081	79-94-7	Active
Lab-C	MalformedAny+Mort@120	0.0700003	100	0.367367	1	1355	Rotenone	DTXSID6021248	83-79-4	Active
Lab-C	MalformedAny+Mort@120	0.0700003	100	0.107746	1	1355	Rotenone	DTXSID6021248	83-79-4	Active
Lab-C	MalformedAny+Mort@120	0.0700003	100	0.107746	1	1355	Rotenone	DTXSID6021248	83-79-4	Active
Lab-C	MalformedAny+Mort@120	0.0700003	100	19.2353	1	1409	Paclobutrazol	DTXSID2024242	76738-62-0	Active
Lab-C	MalformedAny+Mort@120	0.0700003	100	19.5074	1	1437	Tris(1,3-dichloro-2-propyl) phosphate	DTXSID9026261	13674-87-8	Active
Lab-C	MalformedAny+Mort@120	0.0700003	100	100	0.017	1477	Propofol	DTXSID6023523	2078-54-8	Inactive
Lab-C	MalformedAny+Mort@120	0.0700003	100	74.0287	0.634	1477	Propofol	DTXSID6023523	2078-54-8	Active
Lab-C	MalformedAny+Mort@120	0.0700003	100	15.2616	1	1547	Flusilazole	DTXSID3024235	85509-19-9	Active
Lab-C	MalformedAny+Mort@120	0.0700003	100	75.8228	0.827	1623	Caffeine	DTXSID0020232	58-08-2	Active
Lab-C	MalformedAny+Mort@120	0.0700003	100	100	0	1630	Acetaldehyde	DTXSID5039224	75-07-0	Inactive
Lab-C	MalformedAny+Mort@120	0.0700003	100	0.22914	1	1656	Abamectin	DTXSID8023892	71751-41-2	Active
Lab-C	MalformedAny+Mort@120	0.0700003	100	45.7299	1	1693	Linuron	DTXSID2024163	330-55-2	Active
Lab-C	MalformedAny+Mort@120	0.0700003	100	45.7299	1	1694	Chlorpyrifos	DTXSID4020458	2921-88-2	Active
Lab-C	MalformedAny+Mort@120	0.0700003	100	0.11371	1	1719	Chlorpyrifos oxon	DTXSID1038666	5598-15-2	Active
Lab-C	MalformedAny+Mort@120	0.0700003	100	13.7373	1	1724	Aspirin	DTXSID5020108	50-78-2	Active
Lab-C	MalformedAny+Mort@120	0.0700003	100	28.688	1	1771	Triphenyl phosphate	DTXSID1021952	115-86-6	Active
Lab-C	MalformedAny+Mort@120	0.0700003	100	4.11813	1	1804	Sodium valproate	DTXSID5037072	1069-66-5	Active
Lab-C	MalformedAny+Mort@120	0.0700003	100	100	0.118	1895	Atrazine	DTXSID9020112	1912-24-9	Inactive
Lab-C	MalformedAny+Mort@120	0.0700003	100	14.481	0.999	1956	Bisphenol A	DTXSID7020182	80-05-7	Active
Lab-C	MalformedAny+Mort@120	0.0700003	100	13.7373	1	1965	Triclosan	DTXSID5032498	3380-34-5	Active
Lab-C	MalformedAny+Mort@120	0.0700003	100	45.7299	1	1975	Fluazifop-butyl	DTXSID3034612	69806-50-4	Active
Lab-C	MalformedAny+Mort@120	0.0700003	100	64.9681	0.937	1978	Pyrene	DTXSID3024289	129-00-0	Active
Lab-C	MalformedAny+Mort@120	0.0700003	100	1.75388	1	1989	Valproic acid	DTXSID6023733	99-66-1	Active
Lab-C	MalformedAny+Mort@120	0.78001	50.0035	10.1531	1	PC	3,4-Dichloroaniline	DTXSID7021815	95-76-1	Active
Lab-C	MalformedAny+Mort@120	0.78001	50.0035	10.1531	1	PC	3,4-Dichloroaniline	DTXSID7021815	95-76-1	Active
Lab-C	MalformedAny+Mort@120	0.78001	50.0035	15.9331	1	PC	3,4-Dichloroaniline	DTXSID7021815	95-76-1	Active
Lab-C	MalformedAny+Mort@120	0.0700003	100	4.11813	1	1770	Diethylstilbestrol	DTXSID3020465	56-53-1	Active
Lab-C	MalformedAny+Mort@120	0.0700003	100	2.32274	1	1794	Aldicarb	DTXSID0039223	116-06-3	Active
Lab-C	MalformedAny+Mort@120	0.0700003	100	13.7373	1	1825	Lindane	DTXSID2020686	58-89-9	Active
Lab-C	MalformedAny+Mort@120	0.0700003	100	100	0.11	1895	Atrazine	DTXSID9020112	1912-24-9	Inactive
Lab-C	MalformedAny+Mort@120	0.0700003	100	13.7373	1	1951	Triadimefon	DTXSID3023897	43121-43-3	Active
Lab-C	MalformedAny+Mort@120	0.239994	100	16.4513	1	1956	Bisphenol A	DTXSID7020182	80-05-7	Active
Lab-C	MalformedAny+Mort@120	0.0700003	100	64.9681	0.94	1975	Fluazifop-butyl	DTXSID3034612	69806-50-4	Active
Lab-C	MalformedAny+Mort@120	0.0700003	100	100	0.129	1477	Propofol	DTXSID6023523	2078-54-8	Inactive
Lab-C	MalformedAny+Mort@120	0.0700003	100	64.9681	0.927	1046	Amoxicillin	DTXSID3037044	26787-78-0	Active
Lab-C	MalformedAny+Mort@120	0.0700003	100	69.6947	0.824	1046	Amoxicillin	DTXSID3037044	26787-78-0	Active
Lab-C	MalformedAny+Mort@120	0.0700003	100	45.7299	1	1111	Iprodione	DTXSID3024154	36734-19-7	Active
Lab-C	MalformedAny+Mort@120	0.0700003	100	100	0	1171	Thalidomide	DTXSID9022524	50-35-1	Inactive
Lab-C	MalformedAny+Mort@120	0.00700003	10	1.37373	1	1240	Bis(tributyltin)oxide	DTXSID9020166	56-35-9	Active
Lab-C	MalformedAny+Mort@120	0.0700003	100	18.1844	1	1323	Bisphenol A	DTXSID7020182	80-05-7	Active
Lab-C	MalformedAny+Mort@120	0.0700003	100	4.31618	1	1409	Paclobutrazol	DTXSID2024242	76738-62-0	Active
Lab-C	MalformedAny+Mort@120	0.0700003	100	14.481	1	1437	Tris(1,3-dichloro-2-propyl) phosphate	DTXSID9026261	13674-87-8	Active
Lab-C	MalformedAny+Mort@120	0.0700003	100	13.7373	1	1437	Tris(1,3-dichloro-2-propyl) phosphate	DTXSID9026261	13674-87-8	Active
Lab-C	MalformedAny+Mort@120	0.0700003	100	5.77298	1	1547	Flusilazole	DTXSID3024235	85509-19-9	Active
Lab-C	MalformedAny+Mort@120	0.0700003	100	13.7373	1	1547	Flusilazole	DTXSID3024235	85509-19-9	Active
Lab-C	MalformedAny+Mort@120	0.0700003	100	100	0.122	1630	Acetaldehyde	DTXSID5039224	75-07-0	Inactive
Lab-C	MalformedAny+Mort@120	0.0700003	100	100	0.018	1630	Acetaldehyde	DTXSID5039224	75-07-0	Inactive
Lab-C	MalformedAny+Mort@120	0.0700003	100	45.7299	1	1694	Chlorpyrifos	DTXSID4020458	2921-88-2	Active
Lab-C	MalformedAny+Mort@120	0.0700003	100	4.11813	1	1728	Valproic acid	DTXSID6023733	99-66-1	Active
Lab-C	MalformedAny+Mort@120	0.0700003	100	0.695825	1	1747	Pentachlorophenol	DTXSID7021106	87-86-5	Active
Lab-C	MalformedAny+Mort@120	0.0700003	100	1.35581	1	1747	Pentachlorophenol	DTXSID7021106	87-86-5	Active
Lab-C	MalformedAny+Mort@120	0.0700003	100	45.7299	1	1771	Triphenyl phosphate	DTXSID1021952	115-86-6	Active
Lab-C	MalformedAny+Mort@120	0.0700003	100	1.57072	1	1794	Aldicarb	DTXSID0039223	116-06-3	Active
Lab-C	MalformedAny+Mort@120	0.0700003	100	1.75388	1	1794	Aldicarb	DTXSID0039223	116-06-3	Active
Lab-C	MalformedAny+Mort@120	0.0700003	100	4.11813	1	1804	Sodium valproate	DTXSID5037072	1069-66-5	Active
Lab-C	MalformedAny+Mort@120	0.0700003	100	0.0700003	1	1229	Ziram	DTXSID0021464	137-30-4	Active
Lab-C	MalformedAny+Mort@120	0.0700003	100	100	0	1895	Atrazine	DTXSID9020112	1912-24-9	Inactive
Lab-C	MalformedAny+Mort@120	0.0700003	100	100	0.015	1919	Resorcinol	DTXSID2021238	108-46-3	Inactive
Lab-C	MalformedAny+Mort@120	0.0700003	100	2.86814	1	1965	Triclosan	DTXSID5032498	3380-34-5	Active
Lab-C	MalformedAny+Mort@120	0.0700003	100	6.98072	1	1965	Triclosan	DTXSID5032498	3380-34-5	Active
Lab-C	MalformedAny+Mort@120	0.0700003	100	50.8159	0.997	1975	Fluazifop-butyl	DTXSID3034612	69806-50-4	Active
Lab-C	MalformedAny+Mort@120	0.0700003	100	100	0.362	1978	Pyrene	DTXSID3024289	129-00-0	Inactive
Lab-C	MalformedAny+Mort@120	0.0700003	100	100	0	1978	Pyrene	DTXSID3024289	129-00-0	Inactive
Lab-C	MalformedAny+Mort@120	0.0700003	100	4.11813	1	1989	Valproic acid	DTXSID6023733	99-66-1	Active
Lab-C	MalformedAny+Mort@120	0.78001	50.0035	18.5396	1	PC	3,4-Dichloroaniline	DTXSID7021815	95-76-1	Active
Lab-C	MalformedAny+Mort@120	0.78001	50.0035	17.4904	1	PC	3,4-Dichloroaniline	DTXSID7021815	95-76-1	Active
Lab-C	MalformedAny+Mort@120	0.0700003	100	100	0.012	1584	Hydroxyurea	DTXSID6025438	127-07-1	Inactive
Lab-C	MalformedAny+Mort@120	0.0700003	100	100	0.002	1271	6-Propyl-2-thiouracil	DTXSID5021209	51-52-5	Inactive
Lab-C	MalformedAny+Mort@120	0.0700003	100	100	0.024	1454	Phorate	DTXSID4032459	298-02-2	Inactive
Lab-C	MalformedAny+Mort@120	0.0700003	100	5.40505	1	1825	Lindane	DTXSID2020686	58-89-9	Active
Lab-C	MalformedAny+Mort@120	0.0700003	100	100	0.013	1625	Pyriproxyfen	DTXSID1032640	95737-68-1	Inactive
Lab-C	MalformedAny+Mort@120	0.0700003	100	8.62184	1	1825	Lindane	DTXSID2020686	58-89-9	Active
Lab-C	MalformedAny+Mort@120	0.0700003	100	100	0.324	1072	Dibenz(a,h)anthracene	DTXSID9020409	53-70-3	Inactive
Lab-C	MalformedAny+Mort@120	0.0700003	100	25.8226	1	1693	Linuron	DTXSID2024163	330-55-2	Active
Lab-C	MalformedAny+Mort@120	0.0700003	100	45.7299	1	1694	Chlorpyrifos	DTXSID4020458	2921-88-2	Active
Lab-C	MalformedAny+Mort@120	0.0700003	100	100	0.056	1072	Dibenz(a,h)anthracene	DTXSID9020409	53-70-3	Inactive
Lab-C	MalformedAny+Mort@120	0.0700003	100	100	0.045	1171	Thalidomide	DTXSID9022524	50-35-1	Inactive
Lab-C	MalformedAny+Mort@120	0.0700003	100	100	0.141	1623	Caffeine	DTXSID0020232	58-08-2	Inactive
Lab-C	MalformedAny+Mort@120	0.0700003	100	0.383354	1	1656	Abamectin	DTXSID8023892	71751-41-2	Active
Lab-C	MalformedAny+Mort@120	0.0700003	100	45.7299	1	1036	Dibutyl phthalate	DTXSID2021781	84-74-2	Active
Lab-C	MalformedAny+Mort@120	0.0700003	100	6.83439	1	1046	Amoxicillin	DTXSID3037044	26787-78-0	Active
Lab-C	MalformedAny+Mort@120	0.0700003	100	100	0.317	1072	Dibenz(a,h)anthracene	DTXSID9020409	53-70-3	Inactive
Lab-C	MalformedAny+Mort@120	0.0700003	30.0123	1.31099	1	1200	Aldicarb	DTXSID0039223	116-06-3	Active
Lab-C	MalformedAny+Mort@120	0.0700003	100	2.58107	1	1200	Aldicarb	DTXSID0039223	116-06-3	Active
Lab-C	MalformedAny+Mort@120	0.00700003	10	1.37373	1	1240	Bis(tributyltin)oxide	DTXSID9020166	56-35-9	Active
Lab-C	MalformedAny+Mort@120	0.0700003	100	4.11813	1	1247	3,3',5,5'-Tetrabromobisphenol A	DTXSID1026081	79-94-7	Active
Lab-C	MalformedAny+Mort@120	0.0700003	100	100	0	1271	6-Propyl-2-thiouracil	DTXSID5021209	51-52-5	Inactive
Lab-C	MalformedAny+Mort@120	0.0700003	100	19.2353	1	1323	Bisphenol A	DTXSID7020182	80-05-7	Active
Lab-C	MalformedAny+Mort@120	0.0700003	100	45.7299	1	1409	Paclobutrazol	DTXSID2024242	76738-62-0	Active
Lab-C	MalformedAny+Mort@120	0.0700003	100	0.118577	1	1719	Chlorpyrifos oxon	DTXSID1038666	5598-15-2	Active
Lab-C	MalformedAny+Mort@120	0.78001	50.0035	16.8151	1	PC	3,4-Dichloroaniline	DTXSID7021815	95-76-1	Active
Lab-C	MalformedAny+Mort@120	0.78001	50.0035	15.9331	1	PC	3,4-Dichloroaniline	DTXSID7021815	95-76-1	Active

## Sheet: Table 4
Test Substance Name	CASRN	Lab-A	Lab-B	Lab-C	ToxCastTM		KEY
3,3',5,5'-Tetrabromobisphenol A	79-94-7	Active	Active	Active	Active		Activity calls that differ between the current study and ToxCastTM are highlighted yellow
3,4-Dichloroaniline	95-76-1	Active	Active	Active	NA		Active = a potency value was identified in the concentation response evalution
6-Propyl-2-thiouracil	51-52-5	Inactive	Inactive	Inactive	NA		NA = not applicable because test substance not evaluated
Abamectin	71751-41-2	Active	Active	Active	Active
Acetaldehyde	75-07-0	Inactive	Inactive	Inactive	NA
Aldicarb	116-06-3	Active	Active	Active	Active
Amoxicillin	26787-78-0	Active	Inactive	Active	NA
Aspirin	50-78-2	Inactive	Inactive	Active	NA
Atrazine	1912-24-9	Active	Inactive	Inactive	Inactive
Bis(tributyltin)oxide	56-35-9	Active	Active	Active	NA
Bisphenol A	80-05-7	Active	Active	Active	Active
Caffeine	58-08-2	Inactive	Inactive	Inactive	NA
Chlorpyrifos	2921-88-2	Active	Active	Active	Active
Chlorpyrifos oxon	5598-15-2	Active	Active	Active	Active
Dibenz(a,h)anthracene	53-70-3	Active	Inactive	Inactive	NA
Dibutyl phthalate	84-74-2	Active	Active	Active	Active
Diethylstilbestrol	56-53-1	Active	Active	Active	Active
Fluazifop-butyl	69806-50-4	Active	Active	Active	Active
Flusilazole	85509-19-9	Active	Active	Active	Active
Hydroxyurea	127-07-1	Inactive	Inactive	Inactive	NA
Iprodione	36734-19-7	Active	Active	Active	Active
Lindane	58-89-9	Active	Active	Active	Active
Linuron	330-55-2	Active	Active	Active	Active
Paclobutrazol	76738-62-0	Active	Active	Active	Active
Pentachlorophenol	87-86-5	Active	Active	Active	Active
Phorate	298-02-2	Active	Inactive	Inactive	Active
Propofol	2078-54-8	Active	Inactive	Inactive	NA
Pyrene	129-00-0	Active	Active	Inactive	Active
Pyriproxyfen	95737-68-1	Active	Active	Active	Active
Resorcinol	108-46-3	Inactive	Inactive	Inactive	NA
Rotenone	83-79-4	Active	Active	Active	Active
Sodium valproate	1069-66-5	Inactive	Inactive	Active	NA
Thalidomide	50-35-1	Inactive	Inactive	Inactive	NA
Triadimefon	43121-43-3	Active	Active	Active	Active
Triclosan	3380-34-5	Active	Active	Active	Active
Triphenyl phosphate	115-86-6	Active	Active	Active	Active
Tris(1,3-dichloro-2-propyl) phosphate	13674-87-8	Active	Active	Active	Active
Valproic acid	99-66-1	Active	Inactive	Active	Active
Ziram	137-30-4	Active	Active	Active	NA

## Sheet: Table 5a
Dataset	Endpoint	Substance	Plate	Experiment Time	n embryos	n incidences	Percent Incidence		KEY									KEY
Lab A	Mortality@24	DMSO	PE-2713-R1	2019-08-30T00:00:00Z	12	0	0		n = number									Mortality@24 (i.e., percent of mortality at 24 hpf)
Lab A	Mortality@24	DMSO	PE-2722-R1	2019-09-06T00:00:00Z	12	1	0.0833333											Mortality@120 (i.e., percent of mortality at 120 hpf)
Lab A	Mortality@120	DMSO	PE-2728-R1	2019-09-10T00:00:00Z	12	1	0.0833333		Mortality@24 (i.e., percent of mortality at 24 hpf)									MalformedAny+Mort@120 (i.e., percent of affected embryos at 120 hpf)
Lab A	Mortality@120	DMSO	PE-2732-R1	2019-09-10T00:00:00Z	12	1	0.0833333		Mortality@120 (i.e., percent of mortality at 120 hpf)
Lab A	Mortality@120	DMSO	PE-2736-R2	2019-09-24T00:00:00Z	12	1	0.0833333		MalformedAny+Mort@120 (i.e., percent of affected embryos at 120 hpf)
Lab A	Mortality@120	DMSO	PE-2712-R3	2019-10-22T00:00:00Z	12	1	0.0833333
Lab A	MalformedAny+Mort@120	DMSO	PE-2698-R1	2019-09-10T00:00:00Z	12	2	0.166667
Lab A	Mortality@120	DMSO	PE-2698-R1	2019-09-10T00:00:00Z	12	1	0.0833333
Lab A	Mortality@24	DMSO	PE-2698-R1	2019-09-06T00:00:00Z	12	1	0.0833333
Lab A	MalformedAny+Mort@120	DMSO	PE-2698-R2	2019-10-08T00:00:00Z	12	0	0
Lab A	Mortality@120	DMSO	PE-2698-R2	2019-10-08T00:00:00Z	12	0	0
Lab A	Mortality@24	DMSO	PE-2698-R2	2019-10-04T00:00:00Z	12	0	0
Lab A	MalformedAny+Mort@120	DMSO	PE-2698-R3	2019-10-15T00:00:00Z	12	2	0.166667
Lab A	Mortality@120	DMSO	PE-2698-R3	2019-10-15T00:00:00Z	12	2	0.166667
Lab A	Mortality@24	DMSO	PE-2698-R3	2019-10-11T00:00:00Z	12	1	0.0833333
Lab A	MalformedAny+Mort@120	DMSO	PE-2699-R1	2019-08-27T00:00:00Z	12	0	0
Lab A	Mortality@120	DMSO	PE-2699-R1	2019-08-27T00:00:00Z	12	0	0
Lab A	Mortality@24	DMSO	PE-2699-R1	2019-08-23T00:00:00Z	12	0	0
Lab A	MalformedAny+Mort@120	DMSO	PE-2699-R2	2019-09-17T00:00:00Z	12	0	0
Lab A	Mortality@120	DMSO	PE-2699-R2	2019-09-17T00:00:00Z	12	0	0
Lab A	Mortality@24	DMSO	PE-2699-R2	2019-09-13T00:00:00Z	12	0	0
Lab A	MalformedAny+Mort@120	DMSO	PE-2699-R3	2019-10-15T00:00:00Z	12	1	0.0833333
Lab A	Mortality@120	DMSO	PE-2699-R3	2019-10-15T00:00:00Z	12	1	0.0833333
Lab A	Mortality@24	DMSO	PE-2699-R3	2019-10-11T00:00:00Z	12	0	0
Lab A	MalformedAny+Mort@120	DMSO	PE-2700-R1	2019-08-27T00:00:00Z	11	2	0.181818
Lab A	Mortality@120	DMSO	PE-2700-R1	2019-08-27T00:00:00Z	11	2	0.181818
Lab A	Mortality@24	DMSO	PE-2700-R1	2019-08-23T00:00:00Z	12	0	0
Lab A	MalformedAny+Mort@120	DMSO	PE-2700-R2	2019-09-17T00:00:00Z	12	0	0
Lab A	Mortality@120	DMSO	PE-2700-R2	2019-09-17T00:00:00Z	12	0	0
Lab A	Mortality@24	DMSO	PE-2700-R2	2019-09-13T00:00:00Z	12	0	0
Lab A	MalformedAny+Mort@120	DMSO	PE-2700-R3	2019-10-15T00:00:00Z	12	1	0.0833333
Lab A	Mortality@120	DMSO	PE-2700-R3	2019-10-15T00:00:00Z	12	1	0.0833333
Lab A	Mortality@24	DMSO	PE-2700-R3	2019-10-11T00:00:00Z	12	0	0
Lab A	MalformedAny+Mort@120	DMSO	PE-2701-R1	2019-08-27T00:00:00Z	12	1	0.0833333
Lab A	Mortality@120	DMSO	PE-2701-R1	2019-08-27T00:00:00Z	12	1	0.0833333
Lab A	Mortality@24	DMSO	PE-2701-R1	2019-08-23T00:00:00Z	12	1	0.0833333
Lab A	MalformedAny+Mort@120	DMSO	PE-2701-R2	2019-09-17T00:00:00Z	12	1	0.0833333
Lab A	Mortality@120	DMSO	PE-2701-R2	2019-09-17T00:00:00Z	12	1	0.0833333
Lab A	Mortality@24	DMSO	PE-2701-R2	2019-09-13T00:00:00Z	12	0	0
Lab A	MalformedAny+Mort@120	DMSO	PE-2701-R3	2019-10-15T00:00:00Z	12	1	0.0833333
Lab A	Mortality@120	DMSO	PE-2701-R3	2019-10-15T00:00:00Z	12	1	0.0833333
Lab A	Mortality@24	DMSO	PE-2701-R3	2019-10-11T00:00:00Z	12	0	0
Lab A	MalformedAny+Mort@120	DMSO	PE-2702-R1	2019-08-27T00:00:00Z	11	1	0.0909091
Lab A	Mortality@120	DMSO	PE-2702-R1	2019-08-27T00:00:00Z	11	1	0.0909091
Lab A	Mortality@24	DMSO	PE-2702-R1	2019-08-23T00:00:00Z	12	0	0
Lab A	MalformedAny+Mort@120	DMSO	PE-2702-R2	2019-09-17T00:00:00Z	12	1	0.0833333
Lab A	Mortality@120	DMSO	PE-2702-R2	2019-09-17T00:00:00Z	12	1	0.0833333
Lab A	Mortality@24	DMSO	PE-2702-R2	2019-09-13T00:00:00Z	12	0	0
Lab A	MalformedAny+Mort@120	DMSO	PE-2702-R3	2019-09-24T00:00:00Z	12	0	0
Lab A	Mortality@120	DMSO	PE-2702-R3	2019-09-24T00:00:00Z	12	0	0
Lab A	Mortality@24	DMSO	PE-2702-R3	2019-09-20T00:00:00Z	12	0	0
Lab A	MalformedAny+Mort@120	DMSO	PE-2703-R1	2019-08-27T00:00:00Z	12	1	0.0833333
Lab A	Mortality@120	DMSO	PE-2703-R1	2019-08-27T00:00:00Z	12	1	0.0833333
Lab A	Mortality@24	DMSO	PE-2703-R1	2019-08-23T00:00:00Z	12	0	0
Lab A	MalformedAny+Mort@120	DMSO	PE-2703-R2	2019-09-17T00:00:00Z	12	2	0.166667
Lab A	Mortality@120	DMSO	PE-2703-R2	2019-09-17T00:00:00Z	12	2	0.166667
Lab A	Mortality@24	DMSO	PE-2703-R2	2019-09-13T00:00:00Z	12	2	0.166667
Lab A	MalformedAny+Mort@120	DMSO	PE-2703-R3	2019-10-15T00:00:00Z	12	0	0
Lab A	Mortality@120	DMSO	PE-2703-R3	2019-10-15T00:00:00Z	12	0	0
Lab A	Mortality@24	DMSO	PE-2703-R3	2019-10-11T00:00:00Z	12	0	0
Lab A	MalformedAny+Mort@120	DMSO	PE-2704-R1	2019-08-27T00:00:00Z	12	2	0.166667
Lab A	Mortality@120	DMSO	PE-2704-R1	2019-08-27T00:00:00Z	12	2	0.166667
Lab A	Mortality@24	DMSO	PE-2704-R1	2019-08-23T00:00:00Z	12	0	0
Lab A	MalformedAny+Mort@120	DMSO	PE-2704-R2	2019-09-17T00:00:00Z	12	1	0.0833333
Lab A	Mortality@120	DMSO	PE-2704-R2	2019-09-17T00:00:00Z	12	1	0.0833333
Lab A	Mortality@24	DMSO	PE-2704-R2	2019-09-13T00:00:00Z	12	0	0
Lab A	MalformedAny+Mort@120	DMSO	PE-2704-R3	2019-10-15T00:00:00Z	12	1	0.0833333
Lab A	Mortality@120	DMSO	PE-2704-R3	2019-10-15T00:00:00Z	12	1	0.0833333
Lab A	Mortality@24	DMSO	PE-2704-R3	2019-10-11T00:00:00Z	12	0	0
Lab A	MalformedAny+Mort@120	DMSO	PE-2705-R1	2019-08-27T00:00:00Z	11	1	0.0909091
Lab A	Mortality@120	DMSO	PE-2705-R1	2019-08-27T00:00:00Z	11	1	0.0909091
Lab A	Mortality@24	DMSO	PE-2705-R1	2019-08-23T00:00:00Z	12	0	0
Lab A	MalformedAny+Mort@120	DMSO	PE-2705-R2	2019-09-17T00:00:00Z	12	0	0
Lab A	Mortality@120	DMSO	PE-2705-R2	2019-09-17T00:00:00Z	12	0	0
Lab A	Mortality@24	DMSO	PE-2705-R2	2019-09-13T00:00:00Z	12	0	0
Lab A	MalformedAny+Mort@120	DMSO	PE-2705-R3	2019-10-15T00:00:00Z	12	2	0.166667
Lab A	Mortality@120	DMSO	PE-2705-R3	2019-10-15T00:00:00Z	12	2	0.166667
Lab A	Mortality@24	DMSO	PE-2705-R3	2019-10-11T00:00:00Z	12	1	0.0833333
Lab A	MalformedAny+Mort@120	DMSO	PE-2706-R1	2019-08-27T00:00:00Z	12	2	0.166667
Lab A	Mortality@120	DMSO	PE-2706-R1	2019-08-27T00:00:00Z	12	2	0.166667
Lab A	Mortality@24	DMSO	PE-2706-R1	2019-08-23T00:00:00Z	12	0	0
Lab A	MalformedAny+Mort@120	DMSO	PE-2706-R2	2019-09-24T00:00:00Z	12	0	0
Lab A	Mortality@120	DMSO	PE-2706-R2	2019-09-24T00:00:00Z	12	0	0
Lab A	Mortality@24	DMSO	PE-2706-R2	2019-09-20T00:00:00Z	12	0	0
Lab A	MalformedAny+Mort@120	DMSO	PE-2706-R3	2019-10-01T00:00:00Z	12	1	0.0833333
Lab A	Mortality@120	DMSO	PE-2706-R3	2019-10-01T00:00:00Z	12	1	0.0833333
Lab A	Mortality@24	DMSO	PE-2706-R3	2019-09-27T00:00:00Z	12	1	0.0833333
Lab A	MalformedAny+Mort@120	DMSO	PE-2707-R1	2019-08-27T00:00:00Z	12	1	0.0833333
Lab A	Mortality@120	DMSO	PE-2707-R1	2019-08-27T00:00:00Z	12	1	0.0833333
Lab A	Mortality@24	DMSO	PE-2707-R1	2019-08-23T00:00:00Z	12	0	0
Lab A	MalformedAny+Mort@120	DMSO	PE-2707-R2	2019-09-24T00:00:00Z	12	1	0.0833333
Lab A	Mortality@120	DMSO	PE-2707-R2	2019-09-24T00:00:00Z	12	1	0.0833333
Lab A	Mortality@24	DMSO	PE-2707-R2	2019-09-20T00:00:00Z	12	0	0
Lab A	MalformedAny+Mort@120	DMSO	PE-2707-R3	2019-10-22T00:00:00Z	12	1	0.0833333
Lab A	Mortality@120	DMSO	PE-2707-R3	2019-10-22T00:00:00Z	12	1	0.0833333
Lab A	Mortality@24	DMSO	PE-2707-R3	2019-10-18T00:00:00Z	12	0	0
Lab A	MalformedAny+Mort@120	DMSO	PE-2708-R1	2019-08-27T00:00:00Z	11	1	0.0909091
Lab A	Mortality@120	DMSO	PE-2708-R1	2019-08-27T00:00:00Z	11	1	0.0909091
Lab A	Mortality@24	DMSO	PE-2708-R1	2019-08-23T00:00:00Z	12	0	0
Lab A	MalformedAny+Mort@120	DMSO	PE-2708-R2	2019-10-08T00:00:00Z	12	1	0.0833333
Lab A	Mortality@120	DMSO	PE-2708-R2	2019-10-08T00:00:00Z	12	1	0.0833333
Lab A	Mortality@24	DMSO	PE-2708-R2	2019-10-04T00:00:00Z	12	1	0.0833333
Lab A	MalformedAny+Mort@120	DMSO	PE-2708-R3	2019-10-15T00:00:00Z	12	0	0
Lab A	Mortality@120	DMSO	PE-2708-R3	2019-10-15T00:00:00Z	12	0	0
Lab A	Mortality@24	DMSO	PE-2708-R3	2019-10-11T00:00:00Z	12	0	0
Lab A	MalformedAny+Mort@120	DMSO	PE-2709-R1	2019-08-27T00:00:00Z	12	2	0.166667
Lab A	Mortality@120	DMSO	PE-2709-R1	2019-08-27T00:00:00Z	12	2	0.166667
Lab A	Mortality@24	DMSO	PE-2709-R1	2019-08-23T00:00:00Z	12	0	0
Lab A	MalformedAny+Mort@120	DMSO	PE-2709-R2	2019-10-01T00:00:00Z	12	0	0
Lab A	Mortality@120	DMSO	PE-2709-R2	2019-10-01T00:00:00Z	12	0	0
Lab A	Mortality@24	DMSO	PE-2709-R2	2019-09-27T00:00:00Z	12	0	0
Lab A	MalformedAny+Mort@120	DMSO	PE-2709-R3	2019-10-15T00:00:00Z	12	1	0.0833333
Lab A	Mortality@120	DMSO	PE-2709-R3	2019-10-15T00:00:00Z	12	1	0.0833333
Lab A	Mortality@24	DMSO	PE-2709-R3	2019-10-11T00:00:00Z	12	0	0
Lab A	MalformedAny+Mort@120	DMSO	PE-2710-R1	2019-08-27T00:00:00Z	11	1	0.0909091
Lab A	Mortality@120	DMSO	PE-2710-R1	2019-08-27T00:00:00Z	11	1	0.0909091
Lab A	Mortality@24	DMSO	PE-2710-R1	2019-08-23T00:00:00Z	12	0	0
Lab A	MalformedAny+Mort@120	DMSO	PE-2710-R2	2019-09-24T00:00:00Z	12	2	0.166667
Lab A	Mortality@120	DMSO	PE-2710-R2	2019-09-24T00:00:00Z	12	2	0.166667
Lab A	Mortality@24	DMSO	PE-2710-R2	2019-09-20T00:00:00Z	12	1	0.0833333
Lab A	MalformedAny+Mort@120	DMSO	PE-2710-R3	2019-10-15T00:00:00Z	12	2	0.166667
Lab A	Mortality@120	DMSO	PE-2710-R3	2019-10-15T00:00:00Z	12	2	0.166667
Lab A	Mortality@24	DMSO	PE-2710-R3	2019-10-11T00:00:00Z	12	1	0.0833333
Lab A	MalformedAny+Mort@120	DMSO	PE-2711-R1	2019-08-27T00:00:00Z	11	1	0.0909091
Lab A	Mortality@120	DMSO	PE-2711-R1	2019-08-27T00:00:00Z	11	1	0.0909091
Lab A	Mortality@24	DMSO	PE-2711-R1	2019-08-23T00:00:00Z	12	0	0
Lab A	MalformedAny+Mort@120	DMSO	PE-2711-R2	2019-09-24T00:00:00Z	12	1	0.0833333
Lab A	Mortality@120	DMSO	PE-2711-R2	2019-09-24T00:00:00Z	12	1	0.0833333
Lab A	Mortality@24	DMSO	PE-2711-R2	2019-09-20T00:00:00Z	12	0	0
Lab A	MalformedAny+Mort@120	DMSO	PE-2711-R3	2019-10-15T00:00:00Z	12	1	0.0833333
Lab A	Mortality@120	DMSO	PE-2711-R3	2019-10-15T00:00:00Z	12	0	0
Lab A	Mortality@24	DMSO	PE-2711-R3	2019-10-11T00:00:00Z	12	0	0
Lab A	MalformedAny+Mort@120	DMSO	PE-2712-R1	2019-08-27T00:00:00Z	12	2	0.166667
Lab A	Mortality@120	DMSO	PE-2712-R1	2019-08-27T00:00:00Z	12	2	0.166667
Lab A	Mortality@24	DMSO	PE-2712-R1	2019-08-23T00:00:00Z	12	1	0.0833333
Lab A	MalformedAny+Mort@120	DMSO	PE-2712-R2	2019-09-24T00:00:00Z	12	2	0.166667
Lab A	Mortality@120	DMSO	PE-2712-R2	2019-09-24T00:00:00Z	12	1	0.0833333
Lab A	Mortality@24	DMSO	PE-2712-R2	2019-09-20T00:00:00Z	12	0	0
Lab A	MalformedAny+Mort@120	DMSO	PE-2712-R3	2019-10-22T00:00:00Z	12	1	0.0833333
Lab A	Mortality@24	DMSO	PE-2712-R3	2019-10-18T00:00:00Z	12	0	0
Lab A	MalformedAny+Mort@120	DMSO	PE-2713-R1	2019-09-03T00:00:00Z	11	1	0.0909091
Lab A	MalformedAny+Mort@120	DMSO	PE-2713-R2	2019-09-24T00:00:00Z	12	1	0.0833333
Lab A	Mortality@120	DMSO	PE-2713-R2	2019-09-24T00:00:00Z	12	1	0.0833333
Lab A	Mortality@24	DMSO	PE-2713-R2	2019-09-20T00:00:00Z	12	1	0.0833333
Lab A	MalformedAny+Mort@120	DMSO	PE-2713-R3	2019-10-01T00:00:00Z	12	0	0
Lab A	Mortality@120	DMSO	PE-2713-R3	2019-10-01T00:00:00Z	12	0	0
Lab A	Mortality@24	DMSO	PE-2713-R3	2019-09-27T00:00:00Z	12	0	0
Lab A	MalformedAny+Mort@120	DMSO	PE-2714-R1	2019-09-03T00:00:00Z	12	1	0.0833333
Lab A	Mortality@120	DMSO	PE-2714-R1	2019-09-03T00:00:00Z	12	1	0.0833333
Lab A	Mortality@24	DMSO	PE-2714-R1	2019-08-30T00:00:00Z	12	1	0.0833333
Lab A	MalformedAny+Mort@120	DMSO	PE-2714-R2	2019-09-24T00:00:00Z	12	1	0.0833333
Lab A	Mortality@120	DMSO	PE-2714-R2	2019-09-24T00:00:00Z	12	1	0.0833333
Lab A	Mortality@24	DMSO	PE-2714-R2	2019-09-20T00:00:00Z	12	0	0
Lab A	MalformedAny+Mort@120	DMSO	PE-2714-R3	2019-10-22T00:00:00Z	12	1	0.0833333
Lab A	Mortality@120	DMSO	PE-2714-R3	2019-10-22T00:00:00Z	12	1	0.0833333
Lab A	Mortality@24	DMSO	PE-2714-R3	2019-10-18T00:00:00Z	12	0	0
Lab A	MalformedAny+Mort@120	DMSO	PE-2715-R1	2019-09-03T00:00:00Z	12	1	0.0833333
Lab A	Mortality@120	DMSO	PE-2715-R1	2019-09-03T00:00:00Z	12	1	0.0833333
Lab A	Mortality@24	DMSO	PE-2715-R1	2019-08-30T00:00:00Z	12	1	0.0833333
Lab A	MalformedAny+Mort@120	DMSO	PE-2715-R2	2019-09-24T00:00:00Z	12	2	0.166667
Lab A	Mortality@120	DMSO	PE-2715-R2	2019-09-24T00:00:00Z	12	1	0.0833333
Lab A	Mortality@24	DMSO	PE-2715-R2	2019-09-20T00:00:00Z	12	0	0
Lab A	MalformedAny+Mort@120	DMSO	PE-2715-R3	2019-10-22T00:00:00Z	11	1	0.0909091
Lab A	Mortality@120	DMSO	PE-2715-R3	2019-10-22T00:00:00Z	11	1	0.0909091
Lab A	Mortality@24	DMSO	PE-2715-R3	2019-10-18T00:00:00Z	12	0	0
Lab A	MalformedAny+Mort@120	DMSO	PE-2716-R1	2019-09-03T00:00:00Z	12	1	0.0833333
Lab A	Mortality@120	DMSO	PE-2716-R1	2019-09-03T00:00:00Z	12	1	0.0833333
Lab A	Mortality@24	DMSO	PE-2716-R1	2019-08-30T00:00:00Z	12	0	0
Lab A	MalformedAny+Mort@120	DMSO	PE-2716-R2	2019-09-24T00:00:00Z	12	1	0.0833333
Lab A	Mortality@120	DMSO	PE-2716-R2	2019-09-24T00:00:00Z	12	1	0.0833333
Lab A	Mortality@24	DMSO	PE-2716-R2	2019-09-20T00:00:00Z	12	0	0
Lab A	MalformedAny+Mort@120	DMSO	PE-2716-R3	2019-10-22T00:00:00Z	12	0	0
Lab A	Mortality@120	DMSO	PE-2716-R3	2019-10-22T00:00:00Z	12	0	0
Lab A	Mortality@24	DMSO	PE-2716-R3	2019-10-18T00:00:00Z	12	0	0
Lab A	MalformedAny+Mort@120	DMSO	PE-2717-R1	2019-09-03T00:00:00Z	12	1	0.0833333
Lab A	Mortality@120	DMSO	PE-2717-R1	2019-09-03T00:00:00Z	12	0	0
Lab A	Mortality@24	DMSO	PE-2717-R1	2019-08-30T00:00:00Z	12	0	0
Lab A	MalformedAny+Mort@120	DMSO	PE-2717-R2	2019-10-01T00:00:00Z	11	1	0.0909091
Lab A	Mortality@120	DMSO	PE-2717-R2	2019-10-01T00:00:00Z	11	0	0
Lab A	Mortality@24	DMSO	PE-2717-R2	2019-09-27T00:00:00Z	12	0	0
Lab A	MalformedAny+Mort@120	DMSO	PE-2717-R3	2019-10-22T00:00:00Z	12	2	0.166667
Lab A	Mortality@120	DMSO	PE-2717-R3	2019-10-22T00:00:00Z	12	1	0.0833333
Lab A	Mortality@24	DMSO	PE-2717-R3	2019-10-18T00:00:00Z	12	0	0
Lab A	MalformedAny+Mort@120	DMSO	PE-2718-R1	2019-09-03T00:00:00Z	12	1	0.0833333
Lab A	Mortality@120	DMSO	PE-2718-R1	2019-09-03T00:00:00Z	12	1	0.0833333
Lab A	Mortality@24	DMSO	PE-2718-R1	2019-08-30T00:00:00Z	12	0	0
Lab A	MalformedAny+Mort@120	DMSO	PE-2718-R2	2019-10-01T00:00:00Z	12	0	0
Lab A	Mortality@120	DMSO	PE-2718-R2	2019-10-01T00:00:00Z	12	0	0
Lab A	Mortality@24	DMSO	PE-2718-R2	2019-09-27T00:00:00Z	12	0	0
Lab A	MalformedAny+Mort@120	DMSO	PE-2718-R3	2019-10-22T00:00:00Z	12	1	0.0833333
Lab A	Mortality@120	DMSO	PE-2718-R3	2019-10-22T00:00:00Z	12	0	0
Lab A	Mortality@24	DMSO	PE-2718-R3	2019-10-18T00:00:00Z	12	0	0
Lab A	MalformedAny+Mort@120	DMSO	PE-2719-R1	2019-09-03T00:00:00Z	11	0	0
Lab A	Mortality@24	DMSO	PE-2719-R1	2019-08-30T00:00:00Z	12	0	0
Lab A	MalformedAny+Mort@120	DMSO	PE-2719-R2	2019-10-01T00:00:00Z	12	2	0.166667
Lab A	Mortality@120	DMSO	PE-2719-R2	2019-10-01T00:00:00Z	12	2	0.166667
Lab A	Mortality@24	DMSO	PE-2719-R2	2019-09-27T00:00:00Z	12	1	0.0833333
Lab A	MalformedAny+Mort@120	DMSO	PE-2719-R3	2019-10-22T00:00:00Z	12	1	0.0833333
Lab A	Mortality@120	DMSO	PE-2719-R3	2019-10-22T00:00:00Z	12	0	0
Lab A	Mortality@24	DMSO	PE-2719-R3	2019-10-18T00:00:00Z	12	0	0
Lab A	MalformedAny+Mort@120	DMSO	PE-2720-R1	2019-09-03T00:00:00Z	12	2	0.166667
Lab A	Mortality@120	DMSO	PE-2720-R1	2019-09-03T00:00:00Z	12	2	0.166667
Lab A	Mortality@24	DMSO	PE-2720-R1	2019-08-30T00:00:00Z	12	0	0
Lab A	MalformedAny+Mort@120	DMSO	PE-2720-R2	2019-09-17T00:00:00Z	12	2	0.166667
Lab A	Mortality@120	DMSO	PE-2720-R2	2019-09-17T00:00:00Z	12	2	0.166667
Lab A	Mortality@24	DMSO	PE-2720-R2	2019-09-13T00:00:00Z	12	1	0.0833333
Lab A	MalformedAny+Mort@120	DMSO	PE-2720-R3	2019-10-15T00:00:00Z	12	0	0
Lab A	Mortality@120	DMSO	PE-2720-R3	2019-10-15T00:00:00Z	12	0	0
Lab A	Mortality@24	DMSO	PE-2720-R3	2019-10-11T00:00:00Z	12	0	0
Lab A	MalformedAny+Mort@120	DMSO	PE-2721-R1	2019-09-10T00:00:00Z	12	1	0.0833333
Lab A	Mortality@120	DMSO	PE-2721-R1	2019-09-10T00:00:00Z	12	1	0.0833333
Lab A	Mortality@24	DMSO	PE-2721-R1	2019-09-06T00:00:00Z	12	0	0
Lab A	MalformedAny+Mort@120	DMSO	PE-2721-R2	2019-09-17T00:00:00Z	12	1	0.0833333
Lab A	Mortality@120	DMSO	PE-2721-R2	2019-09-17T00:00:00Z	12	1	0.0833333
Lab A	Mortality@24	DMSO	PE-2721-R2	2019-09-13T00:00:00Z	12	0	0
Lab A	MalformedAny+Mort@120	DMSO	PE-2721-R3	2019-10-01T00:00:00Z	12	2	0.166667
Lab A	Mortality@120	DMSO	PE-2721-R3	2019-10-01T00:00:00Z	12	1	0.0833333
Lab A	Mortality@24	DMSO	PE-2721-R3	2019-09-27T00:00:00Z	12	1	0.0833333
Lab A	MalformedAny+Mort@120	DMSO	PE-2722-R1	2019-09-10T00:00:00Z	12	1	0.0833333
Lab A	Mortality@120	DMSO	PE-2722-R1	2019-09-10T00:00:00Z	12	1	0.0833333
Lab A	MalformedAny+Mort@120	DMSO	PE-2722-R2	2019-10-01T00:00:00Z	12	1	0.0833333
Lab A	Mortality@120	DMSO	PE-2722-R2	2019-10-01T00:00:00Z	12	1	0.0833333
Lab A	Mortality@24	DMSO	PE-2722-R2	2019-09-27T00:00:00Z	12	1	0.0833333
Lab A	MalformedAny+Mort@120	DMSO	PE-2722-R3	2019-10-22T00:00:00Z	12	0	0
Lab A	Mortality@120	DMSO	PE-2722-R3	2019-10-22T00:00:00Z	12	0	0
Lab A	Mortality@24	DMSO	PE-2722-R3	2019-10-18T00:00:00Z	12	0	0
Lab A	MalformedAny+Mort@120	DMSO	PE-2723-R1	2019-09-10T00:00:00Z	12	2	0.166667
Lab A	Mortality@120	DMSO	PE-2723-R1	2019-09-10T00:00:00Z	12	2	0.166667
Lab A	Mortality@24	DMSO	PE-2723-R1	2019-09-06T00:00:00Z	12	0	0
Lab A	MalformedAny+Mort@120	DMSO	PE-2723-R2	2019-10-01T00:00:00Z	12	2	0.166667
Lab A	Mortality@120	DMSO	PE-2723-R2	2019-10-01T00:00:00Z	12	2	0.166667
Lab A	Mortality@24	DMSO	PE-2723-R2	2019-09-27T00:00:00Z	12	0	0
Lab A	MalformedAny+Mort@120	DMSO	PE-2723-R3	2019-10-22T00:00:00Z	12	0	0
Lab A	Mortality@120	DMSO	PE-2723-R3	2019-10-22T00:00:00Z	12	0	0
Lab A	Mortality@24	DMSO	PE-2723-R3	2019-10-18T00:00:00Z	12	0	0
Lab A	MalformedAny+Mort@120	DMSO	PE-2724-R1	2019-09-10T00:00:00Z	12	2	0.166667
Lab A	Mortality@120	DMSO	PE-2724-R1	2019-09-10T00:00:00Z	12	2	0.166667
Lab A	Mortality@24	DMSO	PE-2724-R1	2019-09-06T00:00:00Z	12	1	0.0833333
Lab A	MalformedAny+Mort@120	DMSO	PE-2724-R2	2019-10-01T00:00:00Z	11	0	0
Lab A	Mortality@120	DMSO	PE-2724-R2	2019-10-01T00:00:00Z	11	0	0
Lab A	Mortality@24	DMSO	PE-2724-R2	2019-09-27T00:00:00Z	12	0	0
Lab A	MalformedAny+Mort@120	DMSO	PE-2724-R3	2019-10-22T00:00:00Z	12	1	0.0833333
Lab A	Mortality@120	DMSO	PE-2724-R3	2019-10-22T00:00:00Z	12	0	0
Lab A	Mortality@24	DMSO	PE-2724-R3	2019-10-18T00:00:00Z	12	0	0
Lab A	MalformedAny+Mort@120	DMSO	PE-2725-R1	2019-09-17T00:00:00Z	12	1	0.0833333
Lab A	Mortality@120	DMSO	PE-2725-R1	2019-09-17T00:00:00Z	12	1	0.0833333
Lab A	Mortality@24	DMSO	PE-2725-R1	2019-09-13T00:00:00Z	12	0	0
Lab A	MalformedAny+Mort@120	DMSO	PE-2725-R2	2019-10-08T00:00:00Z	11	1	0.0909091
Lab A	Mortality@120	DMSO	PE-2725-R2	2019-10-08T00:00:00Z	11	0	0
Lab A	Mortality@24	DMSO	PE-2725-R2	2019-10-04T00:00:00Z	12	0	0
Lab A	MalformedAny+Mort@120	DMSO	PE-2725-R3	2019-10-22T00:00:00Z	11	1	0.0909091
Lab A	Mortality@24	DMSO	PE-2725-R3	2019-10-18T00:00:00Z	12	0	0
Lab A	MalformedAny+Mort@120	DMSO	PE-2726-R1	2019-09-10T00:00:00Z	12	1	0.0833333
Lab A	Mortality@120	DMSO	PE-2726-R1	2019-09-10T00:00:00Z	12	1	0.0833333
Lab A	Mortality@24	DMSO	PE-2726-R1	2019-09-06T00:00:00Z	12	0	0
Lab A	MalformedAny+Mort@120	DMSO	PE-2726-R2	2019-10-08T00:00:00Z	12	0	0
Lab A	Mortality@120	DMSO	PE-2726-R2	2019-10-08T00:00:00Z	12	0	0
Lab A	Mortality@24	DMSO	PE-2726-R2	2019-10-04T00:00:00Z	12	0	0
Lab A	MalformedAny+Mort@120	DMSO	PE-2726-R3	2019-10-22T00:00:00Z	12	1	0.0833333
Lab A	Mortality@120	DMSO	PE-2726-R3	2019-10-22T00:00:00Z	12	1	0.0833333
Lab A	Mortality@24	DMSO	PE-2726-R3	2019-10-18T00:00:00Z	12	0	0
Lab A	MalformedAny+Mort@120	DMSO	PE-2727-R1	2019-09-10T00:00:00Z	12	0	0
Lab A	Mortality@120	DMSO	PE-2727-R1	2019-09-10T00:00:00Z	12	0	0
Lab A	Mortality@24	DMSO	PE-2727-R1	2019-09-06T00:00:00Z	12	0	0
Lab A	MalformedAny+Mort@120	DMSO	PE-2727-R2	2019-10-08T00:00:00Z	12	1	0.0833333
Lab A	Mortality@120	DMSO	PE-2727-R2	2019-10-08T00:00:00Z	12	1	0.0833333
Lab A	Mortality@24	DMSO	PE-2727-R2	2019-10-04T00:00:00Z	12	0	0
Lab A	MalformedAny+Mort@120	DMSO	PE-2727-R3	2019-10-29T00:00:00Z	12	1	0.0833333
Lab A	Mortality@120	DMSO	PE-2727-R3	2019-10-29T00:00:00Z	12	1	0.0833333
Lab A	Mortality@24	DMSO	PE-2727-R3	2019-10-25T00:00:00Z	12	1	0.0833333
Lab A	MalformedAny+Mort@120	DMSO	PE-2728-R1	2019-09-10T00:00:00Z	12	1	0.0833333
Lab A	Mortality@24	DMSO	PE-2728-R1	2019-09-06T00:00:00Z	12	0	0
Lab A	MalformedAny+Mort@120	DMSO	PE-2728-R2	2019-10-08T00:00:00Z	12	1	0.0833333
Lab A	Mortality@120	DMSO	PE-2728-R2	2019-10-08T00:00:00Z	12	1	0.0833333
Lab A	Mortality@24	DMSO	PE-2728-R2	2019-10-04T00:00:00Z	12	0	0
Lab A	MalformedAny+Mort@120	DMSO	PE-2728-R3	2019-10-29T00:00:00Z	12	1	0.0833333
Lab A	Mortality@120	DMSO	PE-2728-R3	2019-10-29T00:00:00Z	12	1	0.0833333
Lab A	Mortality@24	DMSO	PE-2728-R3	2019-10-25T00:00:00Z	12	0	0
Lab A	MalformedAny+Mort@120	DMSO	PE-2729-R1	2019-09-10T00:00:00Z	12	2	0.166667
Lab A	Mortality@120	DMSO	PE-2729-R1	2019-09-10T00:00:00Z	12	1	0.0833333
Lab A	Mortality@24	DMSO	PE-2729-R1	2019-09-06T00:00:00Z	12	0	0
Lab A	MalformedAny+Mort@120	DMSO	PE-2729-R2	2019-10-08T00:00:00Z	11	0	0
Lab A	Mortality@120	DMSO	PE-2729-R2	2019-10-08T00:00:00Z	11	0	0
Lab A	Mortality@24	DMSO	PE-2729-R2	2019-10-04T00:00:00Z	12	0	0
Lab A	MalformedAny+Mort@120	DMSO	PE-2729-R3	2019-10-29T00:00:00Z	11	0	0
Lab A	Mortality@120	DMSO	PE-2729-R3	2019-10-29T00:00:00Z	11	0	0
Lab A	Mortality@24	DMSO	PE-2729-R3	2019-10-25T00:00:00Z	12	0	0
Lab A	MalformedAny+Mort@120	DMSO	PE-2730-R1	2019-09-17T00:00:00Z	12	0	0
Lab A	Mortality@120	DMSO	PE-2730-R1	2019-09-17T00:00:00Z	12	0	0
Lab A	Mortality@24	DMSO	PE-2730-R1	2019-09-13T00:00:00Z	12	0	0
Lab A	MalformedAny+Mort@120	DMSO	PE-2730-R2	2019-10-08T00:00:00Z	12	1	0.0833333
Lab A	Mortality@120	DMSO	PE-2730-R2	2019-10-08T00:00:00Z	12	1	0.0833333
Lab A	Mortality@24	DMSO	PE-2730-R2	2019-10-04T00:00:00Z	12	1	0.0833333
Lab A	MalformedAny+Mort@120	DMSO	PE-2730-R3	2019-10-29T00:00:00Z	12	1	0.0833333
Lab A	Mortality@120	DMSO	PE-2730-R3	2019-10-29T00:00:00Z	12	1	0.0833333
Lab A	Mortality@24	DMSO	PE-2730-R3	2019-10-25T00:00:00Z	12	0	0
Lab A	MalformedAny+Mort@120	DMSO	PE-2731-R1	2019-09-10T00:00:00Z	12	1	0.0833333
Lab A	Mortality@120	DMSO	PE-2731-R1	2019-09-10T00:00:00Z	12	1	0.0833333
Lab A	Mortality@24	DMSO	PE-2731-R1	2019-09-06T00:00:00Z	12	1	0.0833333
Lab A	MalformedAny+Mort@120	DMSO	PE-2731-R2	2019-10-08T00:00:00Z	12	0	0
Lab A	Mortality@120	DMSO	PE-2731-R2	2019-10-08T00:00:00Z	12	0	0
Lab A	Mortality@24	DMSO	PE-2731-R2	2019-10-04T00:00:00Z	12	0	0
Lab A	MalformedAny+Mort@120	DMSO	PE-2731-R3	2019-10-29T00:00:00Z	12	0	0
Lab A	Mortality@120	DMSO	PE-2731-R3	2019-10-29T00:00:00Z	12	0	0
Lab A	Mortality@24	DMSO	PE-2731-R3	2019-10-25T00:00:00Z	12	0	0
Lab A	MalformedAny+Mort@120	DMSO	PE-2732-R1	2019-09-10T00:00:00Z	12	1	0.0833333
Lab A	Mortality@24	DMSO	PE-2732-R1	2019-09-06T00:00:00Z	12	0	0
Lab A	MalformedAny+Mort@120	DMSO	PE-2732-R2	2019-10-08T00:00:00Z	12	1	0.0833333
Lab A	Mortality@120	DMSO	PE-2732-R2	2019-10-08T00:00:00Z	12	1	0.0833333
Lab A	Mortality@24	DMSO	PE-2732-R2	2019-10-04T00:00:00Z	12	0	0
Lab A	MalformedAny+Mort@120	DMSO	PE-2732-R3	2019-10-29T00:00:00Z	12	1	0.0833333
Lab A	Mortality@120	DMSO	PE-2732-R3	2019-10-29T00:00:00Z	12	1	0.0833333
Lab A	Mortality@24	DMSO	PE-2732-R3	2019-10-25T00:00:00Z	12	0	0
Lab A	MalformedAny+Mort@120	DMSO	PE-2733-R1	2019-09-10T00:00:00Z	12	2	0.166667
Lab A	Mortality@120	DMSO	PE-2733-R1	2019-09-10T00:00:00Z	12	2	0.166667
Lab A	Mortality@24	DMSO	PE-2733-R1	2019-09-06T00:00:00Z	12	1	0.0833333
Lab A	MalformedAny+Mort@120	DMSO	PE-2733-R2	2019-10-08T00:00:00Z	12	1	0.0833333
Lab A	Mortality@120	DMSO	PE-2733-R2	2019-10-08T00:00:00Z	12	1	0.0833333
Lab A	Mortality@24	DMSO	PE-2733-R2	2019-10-04T00:00:00Z	12	0	0
Lab A	MalformedAny+Mort@120	DMSO	PE-2733-R3	2019-10-29T00:00:00Z	12	1	0.0833333
Lab A	Mortality@120	DMSO	PE-2733-R3	2019-10-29T00:00:00Z	12	0	0
Lab A	Mortality@24	DMSO	PE-2733-R3	2019-10-25T00:00:00Z	12	0	0
Lab A	MalformedAny+Mort@120	DMSO	PE-2734-R1	2019-09-17T00:00:00Z	12	1	0.0833333
Lab A	Mortality@120	DMSO	PE-2734-R1	2019-09-17T00:00:00Z	12	1	0.0833333
Lab A	Mortality@24	DMSO	PE-2734-R1	2019-09-13T00:00:00Z	12	0	0
Lab A	MalformedAny+Mort@120	DMSO	PE-2734-R2	2019-10-01T00:00:00Z	12	0	0
Lab A	Mortality@120	DMSO	PE-2734-R2	2019-10-01T00:00:00Z	12	0	0
Lab A	Mortality@24	DMSO	PE-2734-R2	2019-09-27T00:00:00Z	12	0	0
Lab A	MalformedAny+Mort@120	DMSO	PE-2734-R3	2019-10-08T00:00:00Z	12	1	0.0833333
Lab A	Mortality@120	DMSO	PE-2734-R3	2019-10-08T00:00:00Z	12	1	0.0833333
Lab A	Mortality@24	DMSO	PE-2734-R3	2019-10-04T00:00:00Z	12	0	0
Lab A	MalformedAny+Mort@120	DMSO	PE-2735-R1	2019-09-10T00:00:00Z	12	1	0.0833333
Lab A	Mortality@120	DMSO	PE-2735-R1	2019-09-10T00:00:00Z	12	1	0.0833333
Lab A	Mortality@24	DMSO	PE-2735-R1	2019-09-06T00:00:00Z	12	0	0
Lab A	MalformedAny+Mort@120	DMSO	PE-2735-R2	2019-10-08T00:00:00Z	12	1	0.0833333
Lab A	Mortality@120	DMSO	PE-2735-R2	2019-10-08T00:00:00Z	12	1	0.0833333
Lab A	Mortality@24	DMSO	PE-2735-R2	2019-10-04T00:00:00Z	12	0	0
Lab A	MalformedAny+Mort@120	DMSO	PE-2735-R3	2019-10-29T00:00:00Z	12	0	0
Lab A	Mortality@120	DMSO	PE-2735-R3	2019-10-29T00:00:00Z	12	0	0
Lab A	Mortality@24	DMSO	PE-2735-R3	2019-10-25T00:00:00Z	12	0	0
Lab A	MalformedAny+Mort@120	DMSO	PE-2736-R1	2019-09-17T00:00:00Z	11	1	0.0909091
Lab A	Mortality@120	DMSO	PE-2736-R1	2019-09-17T00:00:00Z	11	0	0
Lab A	Mortality@24	DMSO	PE-2736-R1	2019-09-13T00:00:00Z	12	0	0
Lab A	MalformedAny+Mort@120	DMSO	PE-2736-R2	2019-09-24T00:00:00Z	12	1	0.0833333
Lab A	Mortality@24	DMSO	PE-2736-R2	2019-09-20T00:00:00Z	12	0	0
Lab A	MalformedAny+Mort@120	DMSO	PE-2736-R3	2019-10-01T00:00:00Z	12	1	0.0833333
Lab A	Mortality@120	DMSO	PE-2736-R3	2019-10-01T00:00:00Z	12	1	0.0833333
Lab A	Mortality@24	DMSO	PE-2736-R3	2019-09-27T00:00:00Z	12	0	0
Lab A	MalformedAny+Mort@120	DMSO	PE-2737-R1	2019-09-10T00:00:00Z	11	0	0
Lab A	Mortality@120	DMSO	PE-2737-R1	2019-09-10T00:00:00Z	11	0	0
Lab A	Mortality@24	DMSO	PE-2737-R1	2019-09-06T00:00:00Z	12	0	0
Lab A	MalformedAny+Mort@120	DMSO	PE-2737-R2	2019-10-08T00:00:00Z	12	1	0.0833333
Lab A	Mortality@120	DMSO	PE-2737-R2	2019-10-08T00:00:00Z	12	1	0.0833333
Lab A	Mortality@24	DMSO	PE-2737-R2	2019-10-04T00:00:00Z	12	0	0
Lab A	MalformedAny+Mort@120	DMSO	PE-2737-R3	2019-10-29T00:00:00Z	11	0	0
Lab A	Mortality@120	DMSO	PE-2737-R3	2019-10-29T00:00:00Z	11	0	0
Lab A	Mortality@24	DMSO	PE-2737-R3	2019-10-25T00:00:00Z	12	0	0
Lab A	MalformedAny+Mort@120	DMSO	PE-2738-R1	2019-09-17T00:00:00Z	12	3	0.25
Lab A	Mortality@120	DMSO	PE-2738-R1	2019-09-17T00:00:00Z	12	1	0.0833333
Lab A	Mortality@24	DMSO	PE-2738-R1	2019-09-13T00:00:00Z	12	0	0
Lab A	MalformedAny+Mort@120	DMSO	PE-2738-R2	2019-10-15T00:00:00Z	11	1	0.0909091
Lab A	Mortality@120	DMSO	PE-2738-R2	2019-10-15T00:00:00Z	11	1	0.0909091
Lab A	Mortality@24	DMSO	PE-2738-R2	2019-10-11T00:00:00Z	12	0	0
Lab A	MalformedAny+Mort@120	DMSO	PE-2738-R3	2019-10-29T00:00:00Z	12	0	0
Lab A	Mortality@120	DMSO	PE-2738-R3	2019-10-29T00:00:00Z	12	0	0
Lab A	Mortality@24	DMSO	PE-2738-R3	2019-10-25T00:00:00Z	12	0	0
Lab A	Mortality@120	DMSO	PE-2713-R1	2019-09-03T00:00:00Z	11	1	0.0909091
Lab A	Mortality@120	DMSO	PE-2719-R1	2019-09-03T00:00:00Z	11	0	0
Lab A	Mortality@120	DMSO	PE-2725-R3	2019-10-22T00:00:00Z	11	1	0.0909091
Lab B	MalformedAny+Mort@120	DMSO	000019053-4001207138A10_R1	2019-10-17T00:00:00Z	12	0	0
Lab B	Mortality@120	DMSO	000019188-4001207138C5_R3	2019-10-25T00:00:00Z	12	2	0.166667
Lab B	MalformedAny+Mort@120	DMSO	000018830-4001207138A8_R1	2019-10-09T00:00:00Z	12	0	0
Lab B	Mortality@120	DMSO	000018830-4001207138A8_R1	2019-10-09T00:00:00Z	12	0	0
Lab B	Mortality@24	DMSO	000018830-4001207138A8_R1	2019-10-05T00:00:00Z	12	0	0
Lab B	MalformedAny+Mort@120	DMSO	000018917-4001207138A7_R1	2019-10-09T00:00:00Z	12	0	0
Lab B	Mortality@120	DMSO	000018917-4001207138A7_R1	2019-10-09T00:00:00Z	12	0	0
Lab B	Mortality@24	DMSO	000018917-4001207138A7_R1	2019-10-05T00:00:00Z	12	0	0
Lab B	MalformedAny+Mort@120	DMSO	000018918-4001207138A6_R1	2019-10-09T00:00:00Z	12	0	0
Lab B	Mortality@120	DMSO	000018918-4001207138A6_R1	2019-10-09T00:00:00Z	12	0	0
Lab B	Mortality@24	DMSO	000018918-4001207138A6_R1	2019-10-05T00:00:00Z	12	0	0
Lab B	MalformedAny+Mort@120	DMSO	000018919-4001207138A5_R1	2019-10-09T00:00:00Z	12	1	0.0833333
Lab B	Mortality@120	DMSO	000018919-4001207138A5_R1	2019-10-09T00:00:00Z	12	1	0.0833333
Lab B	Mortality@24	DMSO	000018919-4001207138A5_R1	2019-10-05T00:00:00Z	12	1	0.0833333
Lab B	MalformedAny+Mort@120	DMSO	000018920-4001207138A2_R1	2019-10-11T00:00:00Z	12	0	0
Lab B	Mortality@120	DMSO	000018920-4001207138A2_R1	2019-10-11T00:00:00Z	12	0	0
Lab B	Mortality@24	DMSO	000018920-4001207138A2_R1	2019-10-07T00:00:00Z	12	0	0
Lab B	MalformedAny+Mort@120	DMSO	000018935-4001207138A4_R1	2019-10-09T00:00:00Z	12	1	0.0833333
Lab B	Mortality@120	DMSO	000018935-4001207138A4_R1	2019-10-09T00:00:00Z	12	1	0.0833333
Lab B	Mortality@24	DMSO	000018935-4001207138A4_R1	2019-10-05T00:00:00Z	12	1	0.0833333
Lab B	MalformedAny+Mort@120	DMSO	000018936-4001207138A2_R2	2019-10-09T00:00:00Z	12	0	0
Lab B	Mortality@120	DMSO	000018936-4001207138A2_R2	2019-10-09T00:00:00Z	12	0	0
Lab B	Mortality@24	DMSO	000018936-4001207138A2_R2	2019-10-05T00:00:00Z	12	0	0
Lab B	MalformedAny+Mort@120	DMSO	000018937-4001207138A3_R1	2019-10-09T00:00:00Z	12	0	0
Lab B	Mortality@120	DMSO	000018937-4001207138A3_R1	2019-10-09T00:00:00Z	12	0	0
Lab B	Mortality@24	DMSO	000018937-4001207138A3_R1	2019-10-05T00:00:00Z	12	0	0
Lab B	MalformedAny+Mort@120	DMSO	000019000-4001207138A3_R2	2019-10-11T00:00:00Z	12	1	0.0833333
Lab B	Mortality@120	DMSO	000019000-4001207138A3_R2	2019-10-11T00:00:00Z	12	1	0.0833333
Lab B	Mortality@24	DMSO	000019000-4001207138A3_R2	2019-10-07T00:00:00Z	12	0	0
Lab B	MalformedAny+Mort@120	DMSO	000019001-4001207138A4_R2	2019-10-11T00:00:00Z	12	3	0.25
Lab B	Mortality@120	DMSO	000019001-4001207138A4_R2	2019-10-11T00:00:00Z	12	3	0.25
Lab B	Mortality@24	DMSO	000019001-4001207138A4_R2	2019-10-07T00:00:00Z	12	2	0.166667
Lab B	MalformedAny+Mort@120	DMSO	000019003-4001207138A7_R2	2019-10-11T00:00:00Z	12	1	0.0833333
Lab B	Mortality@120	DMSO	000019003-4001207138A7_R2	2019-10-11T00:00:00Z	12	1	0.0833333
Lab B	Mortality@24	DMSO	000019003-4001207138A7_R2	2019-10-07T00:00:00Z	12	0	0
Lab B	MalformedAny+Mort@120	DMSO	000019004-4001207138A8_R2	2019-10-11T00:00:00Z	12	0	0
Lab B	Mortality@120	DMSO	000019004-4001207138A8_R2	2019-10-11T00:00:00Z	12	0	0
Lab B	Mortality@24	DMSO	000019004-4001207138A8_R2	2019-10-07T00:00:00Z	12	0	0
Lab B	MalformedAny+Mort@120	DMSO	000019011-4001207138A5_R2	2019-10-11T00:00:00Z	12	1	0.0833333
Lab B	Mortality@120	DMSO	000019011-4001207138A5_R2	2019-10-11T00:00:00Z	12	1	0.0833333
Lab B	Mortality@24	DMSO	000019011-4001207138A5_R2	2019-10-07T00:00:00Z	12	0	0
Lab B	MalformedAny+Mort@120	DMSO	000019012-4001207138A6_R2	2019-10-11T00:00:00Z	12	0	0
Lab B	Mortality@120	DMSO	000019012-4001207138A6_R2	2019-10-11T00:00:00Z	12	0	0
Lab B	Mortality@24	DMSO	000019012-4001207138A6_R2	2019-10-07T00:00:00Z	12	0	0
Lab B	MalformedAny+Mort@120	DMSO	000019017-4001207138A8_R3	2019-10-15T00:00:00Z	12	1	0.0833333
Lab B	Mortality@120	DMSO	000019017-4001207138A8_R3	2019-10-15T00:00:00Z	12	1	0.0833333
Lab B	Mortality@24	DMSO	000019017-4001207138A8_R3	2019-10-11T00:00:00Z	12	1	0.0833333
Lab B	MalformedAny+Mort@120	DMSO	000019019-4001207138A7_R3	2019-10-15T00:00:00Z	12	1	0.0833333
Lab B	Mortality@120	DMSO	000019019-4001207138A7_R3	2019-10-15T00:00:00Z	12	1	0.0833333
Lab B	Mortality@24	DMSO	000019019-4001207138A7_R3	2019-10-11T00:00:00Z	12	1	0.0833333
Lab B	MalformedAny+Mort@120	DMSO	000019020-4001207138A2_R3	2019-10-15T00:00:00Z	12	0	0
Lab B	Mortality@120	DMSO	000019020-4001207138A2_R3	2019-10-15T00:00:00Z	12	0	0
Lab B	Mortality@24	DMSO	000019020-4001207138A2_R3	2019-10-11T00:00:00Z	12	0	0
Lab B	MalformedAny+Mort@120	DMSO	000019022-4001207138A5_R3	2019-10-15T00:00:00Z	12	1	0.0833333
Lab B	Mortality@120	DMSO	000019022-4001207138A5_R3	2019-10-15T00:00:00Z	12	1	0.0833333
Lab B	Mortality@24	DMSO	000019022-4001207138A5_R3	2019-10-11T00:00:00Z	12	1	0.0833333
Lab B	MalformedAny+Mort@120	DMSO	000019031-4001207138A6_R3	2019-10-15T00:00:00Z	12	1	0.0833333
Lab B	Mortality@120	DMSO	000019031-4001207138A6_R3	2019-10-15T00:00:00Z	12	1	0.0833333
Lab B	Mortality@24	DMSO	000019031-4001207138A6_R3	2019-10-11T00:00:00Z	12	1	0.0833333
Lab B	MalformedAny+Mort@120	DMSO	000019032-4001207138A4_R3	2019-10-15T00:00:00Z	12	2	0.166667
Lab B	Mortality@120	DMSO	000019032-4001207138A4_R3	2019-10-15T00:00:00Z	12	2	0.166667
Lab B	Mortality@24	DMSO	000019032-4001207138A4_R3	2019-10-11T00:00:00Z	12	1	0.0833333
Lab B	Mortality@120	DMSO	000019053-4001207138A10_R1	2019-10-17T00:00:00Z	12	0	0
Lab B	Mortality@24	DMSO	000019053-4001207138A10_R1	2019-10-13T00:00:00Z	12	0	0
Lab B	MalformedAny+Mort@120	DMSO	000019056-4001207138B1_R1	2019-10-17T00:00:00Z	12	0	0
Lab B	Mortality@120	DMSO	000019056-4001207138B1_R1	2019-10-17T00:00:00Z	12	0	0
Lab B	Mortality@24	DMSO	000019056-4001207138B1_R1	2019-10-13T00:00:00Z	12	0	0
Lab B	MalformedAny+Mort@120	DMSO	000019057-4001207138B3_R1	2019-10-17T00:00:00Z	12	1	0.0833333
Lab B	Mortality@120	DMSO	000019057-4001207138B3_R1	2019-10-17T00:00:00Z	12	1	0.0833333
Lab B	Mortality@24	DMSO	000019057-4001207138B3_R1	2019-10-13T00:00:00Z	12	0	0
Lab B	MalformedAny+Mort@120	DMSO	000019058-4001207138B6_R1	2019-10-17T00:00:00Z	12	0	0
Lab B	Mortality@120	DMSO	000019058-4001207138B6_R1	2019-10-17T00:00:00Z	12	0	0
Lab B	Mortality@24	DMSO	000019058-4001207138B6_R1	2019-10-13T00:00:00Z	12	0	0
Lab B	MalformedAny+Mort@120	DMSO	000019059-4001207138B5_R1	2019-10-17T00:00:00Z	12	0	0
Lab B	Mortality@120	DMSO	000019059-4001207138B5_R1	2019-10-17T00:00:00Z	12	0	0
Lab B	Mortality@24	DMSO	000019059-4001207138B5_R1	2019-10-13T00:00:00Z	12	0	0
Lab B	MalformedAny+Mort@120	DMSO	000019060-4001207138B4_R1	2019-10-17T00:00:00Z	12	0	0
Lab B	Mortality@120	DMSO	000019060-4001207138B4_R1	2019-10-17T00:00:00Z	12	0	0
Lab B	Mortality@24	DMSO	000019060-4001207138B4_R1	2019-10-13T00:00:00Z	12	0	0
Lab B	MalformedAny+Mort@120	DMSO	000019061-4001207138A12_R1	2019-10-17T00:00:00Z	12	0	0
Lab B	Mortality@120	DMSO	000019061-4001207138A12_R1	2019-10-17T00:00:00Z	12	0	0
Lab B	Mortality@24	DMSO	000019061-4001207138A12_R1	2019-10-13T00:00:00Z	12	0	0
Lab B	MalformedAny+Mort@120	DMSO	000019062-4001207138B12_R1	2019-10-17T00:00:00Z	12	0	0
Lab B	Mortality@120	DMSO	000019062-4001207138B12_R1	2019-10-17T00:00:00Z	12	0	0
Lab B	Mortality@24	DMSO	000019062-4001207138B12_R1	2019-10-13T00:00:00Z	12	0	0
Lab B	MalformedAny+Mort@120	DMSO	000019063-4001207138B11_R1	2019-10-17T00:00:00Z	12	0	0
Lab B	Mortality@120	DMSO	000019063-4001207138B11_R1	2019-10-17T00:00:00Z	12	0	0
Lab B	Mortality@24	DMSO	000019063-4001207138B11_R1	2019-10-13T00:00:00Z	12	0	0
Lab B	MalformedAny+Mort@120	DMSO	000019064-4001207138A9_R1	2019-10-17T00:00:00Z	12	0	0
Lab B	Mortality@120	DMSO	000019064-4001207138A9_R1	2019-10-17T00:00:00Z	12	0	0
Lab B	Mortality@24	DMSO	000019064-4001207138A9_R1	2019-10-13T00:00:00Z	12	0	0
Lab B	MalformedAny+Mort@120	DMSO	000019066-4001207138B8_R1	2019-10-17T00:00:00Z	12	0	0
Lab B	Mortality@120	DMSO	000019066-4001207138B8_R1	2019-10-17T00:00:00Z	12	0	0
Lab B	Mortality@24	DMSO	000019066-4001207138B8_R1	2019-10-13T00:00:00Z	12	0	0
Lab B	MalformedAny+Mort@120	DMSO	000019067-4001207138B7_R1	2019-10-17T00:00:00Z	12	0	0
Lab B	Mortality@120	DMSO	000019067-4001207138B7_R1	2019-10-17T00:00:00Z	12	0	0
Lab B	Mortality@24	DMSO	000019067-4001207138B7_R1	2019-10-13T00:00:00Z	12	0	0
Lab B	MalformedAny+Mort@120	DMSO	000019068-4001207138B2_R1	2019-10-17T00:00:00Z	12	0	0
Lab B	Mortality@120	DMSO	000019068-4001207138B2_R1	2019-10-17T00:00:00Z	12	0	0
Lab B	Mortality@24	DMSO	000019068-4001207138B2_R1	2019-10-13T00:00:00Z	12	0	0
Lab B	MalformedAny+Mort@120	DMSO	000019069-4001207138B10_R1	2019-10-17T00:00:00Z	12	1	0.0833333
Lab B	Mortality@120	DMSO	000019069-4001207138B10_R1	2019-10-17T00:00:00Z	12	1	0.0833333
Lab B	Mortality@24	DMSO	000019069-4001207138B10_R1	2019-10-13T00:00:00Z	12	1	0.0833333
Lab B	MalformedAny+Mort@120	DMSO	000019070-4001207138B9_R1	2019-10-17T00:00:00Z	12	0	0
Lab B	Mortality@120	DMSO	000019070-4001207138B9_R1	2019-10-17T00:00:00Z	12	0	0
Lab B	Mortality@24	DMSO	000019070-4001207138B9_R1	2019-10-13T00:00:00Z	12	0	0
Lab B	MalformedAny+Mort@120	DMSO	000019076-4001207138B5_R2	2019-10-18T00:00:00Z	12	2	0.166667
Lab B	Mortality@120	DMSO	000019076-4001207138B5_R2	2019-10-18T00:00:00Z	12	2	0.166667
Lab B	Mortality@24	DMSO	000019076-4001207138B5_R2	2019-10-14T00:00:00Z	12	1	0.0833333
Lab B	MalformedAny+Mort@120	DMSO	000019077-4001207138B12_R2	2019-10-18T00:00:00Z	12	0	0
Lab B	Mortality@120	DMSO	000019077-4001207138B12_R2	2019-10-18T00:00:00Z	12	0	0
Lab B	Mortality@24	DMSO	000019077-4001207138B12_R2	2019-10-14T00:00:00Z	12	0	0
Lab B	MalformedAny+Mort@120	DMSO	000019078-4001207138A12_R2	2019-10-18T00:00:00Z	12	2	0.166667
Lab B	Mortality@120	DMSO	000019078-4001207138A12_R2	2019-10-18T00:00:00Z	12	2	0.166667
Lab B	Mortality@24	DMSO	000019078-4001207138A12_R2	2019-10-14T00:00:00Z	12	1	0.0833333
Lab B	MalformedAny+Mort@120	DMSO	000019080-4001207138B4_R2	2019-10-18T00:00:00Z	12	2	0.166667
Lab B	Mortality@120	DMSO	000019080-4001207138B4_R2	2019-10-18T00:00:00Z	12	2	0.166667
Lab B	Mortality@24	DMSO	000019080-4001207138B4_R2	2019-10-14T00:00:00Z	12	0	0
Lab B	MalformedAny+Mort@120	DMSO	000019083-4001207138A9_R2	2019-10-18T00:00:00Z	12	2	0.166667
Lab B	Mortality@120	DMSO	000019083-4001207138A9_R2	2019-10-18T00:00:00Z	12	2	0.166667
Lab B	Mortality@24	DMSO	000019083-4001207138A9_R2	2019-10-14T00:00:00Z	12	2	0.166667
Lab B	MalformedAny+Mort@120	DMSO	000019086-4001207138A10_R2	2019-10-18T00:00:00Z	12	1	0.0833333
Lab B	Mortality@120	DMSO	000019086-4001207138A10_R2	2019-10-18T00:00:00Z	12	1	0.0833333
Lab B	Mortality@24	DMSO	000019086-4001207138A10_R2	2019-10-14T00:00:00Z	12	1	0.0833333
Lab B	MalformedAny+Mort@120	DMSO	000019088-4001207138B9_R2	2019-10-18T00:00:00Z	12	0	0
Lab B	Mortality@120	DMSO	000019088-4001207138B9_R2	2019-10-18T00:00:00Z	12	0	0
Lab B	Mortality@24	DMSO	000019088-4001207138B9_R2	2019-10-14T00:00:00Z	12	0	0
Lab B	MalformedAny+Mort@120	DMSO	000019089-4001207138B11_R2	2019-10-18T00:00:00Z	12	2	0.166667
Lab B	Mortality@120	DMSO	000019089-4001207138B11_R2	2019-10-18T00:00:00Z	12	2	0.166667
Lab B	Mortality@24	DMSO	000019089-4001207138B11_R2	2019-10-14T00:00:00Z	12	2	0.166667
Lab B	MalformedAny+Mort@120	DMSO	000019090-4001207138B7_R2	2019-10-18T00:00:00Z	12	2	0.166667
Lab B	Mortality@120	DMSO	000019090-4001207138B7_R2	2019-10-18T00:00:00Z	12	1	0.0833333
Lab B	Mortality@24	DMSO	000019090-4001207138B7_R2	2019-10-14T00:00:00Z	12	1	0.0833333
Lab B	MalformedAny+Mort@120	DMSO	000019092-4001207138B1_R2	2019-10-18T00:00:00Z	12	0	0
Lab B	Mortality@120	DMSO	000019092-4001207138B1_R2	2019-10-18T00:00:00Z	12	0	0
Lab B	Mortality@24	DMSO	000019092-4001207138B1_R2	2019-10-14T00:00:00Z	12	0	0
Lab B	MalformedAny+Mort@120	DMSO	000019093-4001207138B3_R2	2019-10-18T00:00:00Z	12	0	0
Lab B	Mortality@120	DMSO	000019093-4001207138B3_R2	2019-10-18T00:00:00Z	12	0	0
Lab B	Mortality@24	DMSO	000019093-4001207138B3_R2	2019-10-14T00:00:00Z	12	0	0
Lab B	MalformedAny+Mort@120	DMSO	000019094-4001207138A11_R1	2019-10-18T00:00:00Z	12	2	0.166667
Lab B	Mortality@120	DMSO	000019094-4001207138A11_R1	2019-10-18T00:00:00Z	12	0	0
Lab B	Mortality@24	DMSO	000019094-4001207138A11_R1	2019-10-14T00:00:00Z	12	0	0
Lab B	MalformedAny+Mort@120	DMSO	000019099-4001207138A11_R2	2019-10-19T00:00:00Z	12	1	0.0833333
Lab B	Mortality@120	DMSO	000019099-4001207138A11_R2	2019-10-19T00:00:00Z	12	1	0.0833333
Lab B	Mortality@24	DMSO	000019099-4001207138A11_R2	2019-10-15T00:00:00Z	12	1	0.0833333
Lab B	MalformedAny+Mort@120	DMSO	000019100-4001207138A9_R3	2019-10-19T00:00:00Z	12	1	0.0833333
Lab B	Mortality@120	DMSO	000019100-4001207138A9_R3	2019-10-19T00:00:00Z	12	1	0.0833333
Lab B	Mortality@24	DMSO	000019100-4001207138A9_R3	2019-10-15T00:00:00Z	12	1	0.0833333
Lab B	MalformedAny+Mort@120	DMSO	000019101-4001207138B1_R3	2019-10-19T00:00:00Z	12	0	0
Lab B	Mortality@120	DMSO	000019101-4001207138B1_R3	2019-10-19T00:00:00Z	12	0	0
Lab B	Mortality@24	DMSO	000019101-4001207138B1_R3	2019-10-15T00:00:00Z	12	0	0
Lab B	MalformedAny+Mort@120	DMSO	000019102-4001207138B6_R2	2019-10-19T00:00:00Z	12	0	0
Lab B	Mortality@120	DMSO	000019102-4001207138B6_R2	2019-10-19T00:00:00Z	12	0	0
Lab B	Mortality@24	DMSO	000019102-4001207138B6_R2	2019-10-15T00:00:00Z	12	0	0
Lab B	MalformedAny+Mort@120	DMSO	000019103-4001207138B3_R3	2019-10-19T00:00:00Z	12	2	0.166667
Lab B	Mortality@120	DMSO	000019103-4001207138B3_R3	2019-10-19T00:00:00Z	12	1	0.0833333
Lab B	Mortality@24	DMSO	000019103-4001207138B3_R3	2019-10-15T00:00:00Z	12	1	0.0833333
Lab B	MalformedAny+Mort@120	DMSO	000019104-4001207138A12_R3	2019-10-19T00:00:00Z	12	1	0.0833333
Lab B	Mortality@120	DMSO	000019104-4001207138A12_R3	2019-10-19T00:00:00Z	12	1	0.0833333
Lab B	Mortality@24	DMSO	000019104-4001207138A12_R3	2019-10-15T00:00:00Z	12	1	0.0833333
Lab B	MalformedAny+Mort@120	DMSO	000019105-4001207138B2_R2	2019-10-19T00:00:00Z	12	0	0
Lab B	Mortality@120	DMSO	000019105-4001207138B2_R2	2019-10-19T00:00:00Z	12	0	0
Lab B	Mortality@24	DMSO	000019105-4001207138B2_R2	2019-10-15T00:00:00Z	12	0	0
Lab B	MalformedAny+Mort@120	DMSO	000019106-4001207138B4_R3	2019-10-19T00:00:00Z	12	1	0.0833333
Lab B	Mortality@120	DMSO	000019106-4001207138B4_R3	2019-10-19T00:00:00Z	12	1	0.0833333
Lab B	Mortality@24	DMSO	000019106-4001207138B4_R3	2019-10-15T00:00:00Z	12	0	0
Lab B	MalformedAny+Mort@120	DMSO	000019107-4001207138B5_R3	2019-10-19T00:00:00Z	12	0	0
Lab B	Mortality@120	DMSO	000019107-4001207138B5_R3	2019-10-19T00:00:00Z	12	0	0
Lab B	Mortality@24	DMSO	000019107-4001207138B5_R3	2019-10-15T00:00:00Z	12	0	0
Lab B	MalformedAny+Mort@120	DMSO	000019108-4001207138B7_R3	2019-10-19T00:00:00Z	12	2	0.166667
Lab B	Mortality@120	DMSO	000019108-4001207138B7_R3	2019-10-19T00:00:00Z	12	2	0.166667
Lab B	Mortality@24	DMSO	000019108-4001207138B7_R3	2019-10-15T00:00:00Z	12	2	0.166667
Lab B	MalformedAny+Mort@120	DMSO	000019109-4001207138B8_R2	2019-10-19T00:00:00Z	12	1	0.0833333
Lab B	Mortality@120	DMSO	000019109-4001207138B8_R2	2019-10-19T00:00:00Z	12	0	0
Lab B	Mortality@24	DMSO	000019109-4001207138B8_R2	2019-10-15T00:00:00Z	12	0	0
Lab B	MalformedAny+Mort@120	DMSO	000019110-4001207138B9_R3	2019-10-19T00:00:00Z	12	0	0
Lab B	Mortality@120	DMSO	000019110-4001207138B9_R3	2019-10-19T00:00:00Z	12	0	0
Lab B	Mortality@24	DMSO	000019110-4001207138B9_R3	2019-10-15T00:00:00Z	12	0	0
Lab B	MalformedAny+Mort@120	DMSO	000019111-4001207138B10_R2	2019-10-19T00:00:00Z	12	1	0.0833333
Lab B	Mortality@120	DMSO	000019111-4001207138B10_R2	2019-10-19T00:00:00Z	12	0	0
Lab B	Mortality@24	DMSO	000019111-4001207138B10_R2	2019-10-15T00:00:00Z	12	0	0
Lab B	MalformedAny+Mort@120	DMSO	000019112-4001207138B11_R3	2019-10-19T00:00:00Z	12	0	0
Lab B	Mortality@120	DMSO	000019112-4001207138B11_R3	2019-10-19T00:00:00Z	12	0	0
Lab B	Mortality@24	DMSO	000019112-4001207138B11_R3	2019-10-15T00:00:00Z	12	0	0
Lab B	MalformedAny+Mort@120	DMSO	000019113-4001207138B12_R3	2019-10-19T00:00:00Z	12	0	0
Lab B	Mortality@120	DMSO	000019113-4001207138B12_R3	2019-10-19T00:00:00Z	12	0	0
Lab B	Mortality@24	DMSO	000019113-4001207138B12_R3	2019-10-15T00:00:00Z	12	0	0
Lab B	MalformedAny+Mort@120	DMSO	000019120-4001207138C1_R1	2019-10-23T00:00:00Z	12	0	0
Lab B	Mortality@120	DMSO	000019120-4001207138C1_R1	2019-10-23T00:00:00Z	12	0	0
Lab B	Mortality@24	DMSO	000019120-4001207138C1_R1	2019-10-19T00:00:00Z	12	0	0
Lab B	MalformedAny+Mort@120	DMSO	000019122-4001207138C7_R1	2019-10-23T00:00:00Z	12	0	0
Lab B	Mortality@120	DMSO	000019122-4001207138C7_R1	2019-10-23T00:00:00Z	12	0	0
Lab B	Mortality@24	DMSO	000019122-4001207138C7_R1	2019-10-19T00:00:00Z	12	0	0
Lab B	MalformedAny+Mort@120	DMSO	000019124-4001207138C6_R1	2019-10-23T00:00:00Z	12	0	0
Lab B	Mortality@120	DMSO	000019124-4001207138C6_R1	2019-10-23T00:00:00Z	12	0	0
Lab B	Mortality@24	DMSO	000019124-4001207138C6_R1	2019-10-19T00:00:00Z	12	0	0
Lab B	MalformedAny+Mort@120	DMSO	000019126-4001207138C3_R1	2019-10-23T00:00:00Z	12	2	0.166667
Lab B	Mortality@120	DMSO	000019126-4001207138C3_R1	2019-10-23T00:00:00Z	12	2	0.166667
Lab B	Mortality@24	DMSO	000019126-4001207138C3_R1	2019-10-19T00:00:00Z	12	2	0.166667
Lab B	MalformedAny+Mort@120	DMSO	000019128-4001207138C1_R2	2019-10-24T00:00:00Z	12	2	0.166667
Lab B	Mortality@120	DMSO	000019128-4001207138C1_R2	2019-10-24T00:00:00Z	12	1	0.0833333
Lab B	Mortality@24	DMSO	000019128-4001207138C1_R2	2019-10-20T00:00:00Z	12	1	0.0833333
Lab B	MalformedAny+Mort@120	DMSO	000019129-4001207138C5_R1	2019-10-23T00:00:00Z	12	0	0
Lab B	Mortality@120	DMSO	000019129-4001207138C5_R1	2019-10-23T00:00:00Z	12	0	0
Lab B	Mortality@24	DMSO	000019129-4001207138C5_R1	2019-10-19T00:00:00Z	12	0	0
Lab B	MalformedAny+Mort@120	DMSO	000019134-4001207138C9_R1	2019-10-23T00:00:00Z	12	2	0.166667
Lab B	Mortality@120	DMSO	000019134-4001207138C9_R1	2019-10-23T00:00:00Z	12	2	0.166667
Lab B	Mortality@24	DMSO	000019134-4001207138C9_R1	2019-10-19T00:00:00Z	12	1	0.0833333
Lab B	MalformedAny+Mort@120	DMSO	000019135-4001207138C10_R1	2019-10-23T00:00:00Z	12	1	0.0833333
Lab B	Mortality@120	DMSO	000019135-4001207138C10_R1	2019-10-23T00:00:00Z	12	1	0.0833333
Lab B	Mortality@24	DMSO	000019135-4001207138C10_R1	2019-10-19T00:00:00Z	12	1	0.0833333
Lab B	MalformedAny+Mort@120	DMSO	000019136-4001207138C8_R1	2019-10-23T00:00:00Z	12	0	0
Lab B	Mortality@120	DMSO	000019136-4001207138C8_R1	2019-10-23T00:00:00Z	12	0	0
Lab B	Mortality@24	DMSO	000019136-4001207138C8_R1	2019-10-19T00:00:00Z	12	0	0
Lab B	MalformedAny+Mort@120	DMSO	000019138-4001207138C9_R2	2019-10-24T00:00:00Z	12	0	0
Lab B	Mortality@120	DMSO	000019138-4001207138C9_R2	2019-10-24T00:00:00Z	12	0	0
Lab B	Mortality@24	DMSO	000019138-4001207138C9_R2	2019-10-20T00:00:00Z	12	0	0
Lab B	MalformedAny+Mort@120	DMSO	000019140-4001207138C4_R1	2019-10-23T00:00:00Z	12	0	0
Lab B	Mortality@120	DMSO	000019140-4001207138C4_R1	2019-10-23T00:00:00Z	12	0	0
Lab B	Mortality@24	DMSO	000019140-4001207138C4_R1	2019-10-19T00:00:00Z	12	0	0
Lab B	MalformedAny+Mort@120	DMSO	000019141-4001207138C5_R2	2019-10-24T00:00:00Z	12	1	0.0833333
Lab B	Mortality@120	DMSO	000019141-4001207138C5_R2	2019-10-24T00:00:00Z	12	0	0
Lab B	Mortality@24	DMSO	000019141-4001207138C5_R2	2019-10-20T00:00:00Z	12	0	0
Lab B	MalformedAny+Mort@120	DMSO	000019142-4001207138C8_R2	2019-10-24T00:00:00Z	12	1	0.0833333
Lab B	Mortality@120	DMSO	000019142-4001207138C8_R2	2019-10-24T00:00:00Z	12	1	0.0833333
Lab B	Mortality@24	DMSO	000019142-4001207138C8_R2	2019-10-20T00:00:00Z	12	0	0
Lab B	MalformedAny+Mort@120	DMSO	000019144-4001207138C10_R2	2019-10-24T00:00:00Z	12	1	0.0833333
Lab B	Mortality@120	DMSO	000019144-4001207138C10_R2	2019-10-24T00:00:00Z	12	1	0.0833333
Lab B	Mortality@24	DMSO	000019144-4001207138C10_R2	2019-10-20T00:00:00Z	12	0	0
Lab B	MalformedAny+Mort@120	DMSO	000019145-4001207138C4_R2	2019-10-24T00:00:00Z	12	1	0.0833333
Lab B	Mortality@120	DMSO	000019145-4001207138C4_R2	2019-10-24T00:00:00Z	12	0	0
Lab B	Mortality@24	DMSO	000019145-4001207138C4_R2	2019-10-20T00:00:00Z	12	0	0
Lab B	MalformedAny+Mort@120	DMSO	000019146-4001207138C3_R2	2019-10-24T00:00:00Z	12	0	0
Lab B	Mortality@120	DMSO	000019146-4001207138C3_R2	2019-10-24T00:00:00Z	12	0	0
Lab B	Mortality@24	DMSO	000019146-4001207138C3_R2	2019-10-20T00:00:00Z	12	0	0
Lab B	MalformedAny+Mort@120	DMSO	000019147-4001207138C6_R2	2019-10-24T00:00:00Z	12	0	0
Lab B	Mortality@120	DMSO	000019147-4001207138C6_R2	2019-10-24T00:00:00Z	12	0	0
Lab B	Mortality@24	DMSO	000019147-4001207138C6_R2	2019-10-20T00:00:00Z	12	0	0
Lab B	MalformedAny+Mort@120	DMSO	000019148-4001207138C2_R1	2019-10-24T00:00:00Z	12	1	0.0833333
Lab B	Mortality@120	DMSO	000019148-4001207138C2_R1	2019-10-24T00:00:00Z	12	0	0
Lab B	Mortality@24	DMSO	000019148-4001207138C2_R1	2019-10-20T00:00:00Z	12	0	0
Lab B	MalformedAny+Mort@120	DMSO	000019149-4001207138C7_R2	2019-10-24T00:00:00Z	12	1	0.0833333
Lab B	Mortality@120	DMSO	000019149-4001207138C7_R2	2019-10-24T00:00:00Z	12	1	0.0833333
Lab B	Mortality@24	DMSO	000019149-4001207138C7_R2	2019-10-20T00:00:00Z	12	0	0
Lab B	MalformedAny+Mort@120	DMSO	000019158-4001207138C1_R3	2019-10-30T00:00:00Z	12	1	0.0833333
Lab B	Mortality@120	DMSO	000019158-4001207138C1_R3	2019-10-30T00:00:00Z	12	0	0
Lab B	Mortality@24	DMSO	000019158-4001207138C1_R3	2019-10-26T00:00:00Z	12	0	0
Lab B	MalformedAny+Mort@120	DMSO	000019159-4001207138C4_R3	2019-10-30T00:00:00Z	12	0	0
Lab B	Mortality@120	DMSO	000019159-4001207138C4_R3	2019-10-30T00:00:00Z	12	0	0
Lab B	Mortality@24	DMSO	000019159-4001207138C4_R3	2019-10-26T00:00:00Z	12	0	0
Lab B	MalformedAny+Mort@120	DMSO	000019160-4001207138D3_R1	2019-10-30T00:00:00Z	11	1	0.0909091
Lab B	Mortality@120	DMSO	000019160-4001207138D3_R1	2019-10-30T00:00:00Z	11	1	0.0909091
Lab B	Mortality@24	DMSO	000019160-4001207138D3_R1	2019-10-26T00:00:00Z	11	0	0
Lab B	MalformedAny+Mort@120	DMSO	000019161-4001207138D2_R1	2019-10-30T00:00:00Z	12	0	0
Lab B	Mortality@120	DMSO	000019161-4001207138D2_R1	2019-10-30T00:00:00Z	12	0	0
Lab B	Mortality@24	DMSO	000019161-4001207138D2_R1	2019-10-26T00:00:00Z	12	0	0
Lab B	MalformedAny+Mort@120	DMSO	000019163-4001207138C11_R1	2019-10-30T00:00:00Z	12	0	0
Lab B	Mortality@120	DMSO	000019163-4001207138C11_R1	2019-10-30T00:00:00Z	12	0	0
Lab B	Mortality@24	DMSO	000019163-4001207138C11_R1	2019-10-26T00:00:00Z	12	0	0
Lab B	MalformedAny+Mort@120	DMSO	000019164-4001207138C12_R1	2019-10-30T00:00:00Z	12	0	0
Lab B	Mortality@120	DMSO	000019164-4001207138C12_R1	2019-10-30T00:00:00Z	12	0	0
Lab B	Mortality@24	DMSO	000019164-4001207138C12_R1	2019-10-26T00:00:00Z	12	0	0
Lab B	MalformedAny+Mort@120	DMSO	000019166-4001207138D1_R1	2019-10-30T00:00:00Z	12	0	0
Lab B	Mortality@120	DMSO	000019166-4001207138D1_R1	2019-10-30T00:00:00Z	12	0	0
Lab B	Mortality@24	DMSO	000019166-4001207138D1_R1	2019-10-26T00:00:00Z	12	0	0
Lab B	MalformedAny+Mort@120	DMSO	000019170-4001207138C7_R3	2019-10-25T00:00:00Z	12	0	0
Lab B	Mortality@120	DMSO	000019170-4001207138C7_R3	2019-10-25T00:00:00Z	12	0	0
Lab B	Mortality@24	DMSO	000019170-4001207138C7_R3	2019-10-21T00:00:00Z	12	0	0
Lab B	MalformedAny+Mort@120	DMSO	000019171-4001207138D5_R1	2019-10-30T00:00:00Z	12	0	0
Lab B	Mortality@120	DMSO	000019171-4001207138D5_R1	2019-10-30T00:00:00Z	12	0	0
Lab B	Mortality@24	DMSO	000019171-4001207138D5_R1	2019-10-26T00:00:00Z	12	0	0
Lab B	MalformedAny+Mort@120	DMSO	000019174-4001207138D4_R1	2019-10-30T00:00:00Z	12	0	0
Lab B	Mortality@120	DMSO	000019174-4001207138D4_R1	2019-10-30T00:00:00Z	12	0	0
Lab B	Mortality@24	DMSO	000019174-4001207138D4_R1	2019-10-26T00:00:00Z	12	0	0
Lab B	MalformedAny+Mort@120	DMSO	000019187-4001207138C6_R3	2019-10-25T00:00:00Z	12	0	0
Lab B	Mortality@120	DMSO	000019187-4001207138C6_R3	2019-10-25T00:00:00Z	12	0	0
Lab B	Mortality@24	DMSO	000019187-4001207138C6_R3	2019-10-21T00:00:00Z	12	0	0
Lab B	MalformedAny+Mort@120	DMSO	000019188-4001207138C5_R3	2019-10-25T00:00:00Z	12	5	0.416667
Lab B	Mortality@24	DMSO	000019188-4001207138C5_R3	2019-10-21T00:00:00Z	12	2	0.166667
Lab B	MalformedAny+Mort@120	DMSO	000019191-4001207138C10_R3	2019-10-25T00:00:00Z	12	0	0
Lab B	Mortality@120	DMSO	000019191-4001207138C10_R3	2019-10-25T00:00:00Z	12	0	0
Lab B	Mortality@24	DMSO	000019191-4001207138C10_R3	2019-10-21T00:00:00Z	12	0	0
Lab B	MalformedAny+Mort@120	DMSO	000019194-4001207138C3_R3	2019-10-25T00:00:00Z	12	2	0.166667
Lab B	Mortality@120	DMSO	000019194-4001207138C3_R3	2019-10-25T00:00:00Z	12	0	0
Lab B	Mortality@24	DMSO	000019194-4001207138C3_R3	2019-10-21T00:00:00Z	12	0	0
Lab B	MalformedAny+Mort@120	DMSO	000019199-4001207138D1_R2	2019-10-31T00:00:00Z	12	2	0.166667
Lab B	Mortality@120	DMSO	000019199-4001207138D1_R2	2019-10-31T00:00:00Z	12	0	0
Lab B	Mortality@24	DMSO	000019199-4001207138D1_R2	2019-10-27T00:00:00Z	12	0	0
Lab B	MalformedAny+Mort@120	DMSO	000019201-4001207138C12_R2	2019-10-31T00:00:00Z	12	0	0
Lab B	Mortality@120	DMSO	000019201-4001207138C12_R2	2019-10-31T00:00:00Z	12	0	0
Lab B	Mortality@24	DMSO	000019201-4001207138C12_R2	2019-10-27T00:00:00Z	12	0	0
Lab B	MalformedAny+Mort@120	DMSO	000019204-4001207138D3_R2	2019-10-31T00:00:00Z	12	2	0.166667
Lab B	Mortality@120	DMSO	000019204-4001207138D3_R2	2019-10-31T00:00:00Z	12	0	0
Lab B	Mortality@24	DMSO	000019204-4001207138D3_R2	2019-10-27T00:00:00Z	12	0	0
Lab B	MalformedAny+Mort@120	DMSO	000019206-4001207138D3_R3	2019-11-01T00:00:00Z	12	0	0
Lab B	Mortality@120	DMSO	000019206-4001207138D3_R3	2019-11-01T00:00:00Z	12	0	0
Lab B	Mortality@24	DMSO	000019206-4001207138D3_R3	2019-10-28T00:00:00Z	12	0	0
Lab B	MalformedAny+Mort@120	DMSO	000019207-4001207138D4_R2	2019-11-01T00:00:00Z	12	1	0.0833333
Lab B	Mortality@120	DMSO	000019207-4001207138D4_R2	2019-11-01T00:00:00Z	12	0	0
Lab B	Mortality@24	DMSO	000019207-4001207138D4_R2	2019-10-28T00:00:00Z	12	0	0
Lab B	MalformedAny+Mort@120	DMSO	000019208-4001207138D5_R2	2019-11-01T00:00:00Z	12	1	0.0833333
Lab B	Mortality@120	DMSO	000019208-4001207138D5_R2	2019-11-01T00:00:00Z	12	0	0
Lab B	Mortality@24	DMSO	000019208-4001207138D5_R2	2019-10-28T00:00:00Z	12	0	0
Lab B	MalformedAny+Mort@120	DMSO	000019235-4001207138A3_R3	2019-11-10T00:00:00Z	12	2	0.166667
Lab B	Mortality@120	DMSO	000019235-4001207138A3_R3	2019-11-10T00:00:00Z	12	2	0.166667
Lab B	Mortality@24	DMSO	000019235-4001207138A3_R3	2019-11-06T00:00:00Z	12	2	0.166667
Lab B	MalformedAny+Mort@120	DMSO	000019243-4001207138D5_R3	2019-10-31T00:00:00Z	12	2	0.166667
Lab B	Mortality@120	DMSO	000019243-4001207138D5_R3	2019-10-31T00:00:00Z	12	1	0.0833333
Lab B	Mortality@24	DMSO	000019243-4001207138D5_R3	2019-10-27T00:00:00Z	12	1	0.0833333
Lab B	MalformedAny+Mort@120	DMSO	000019245-4001207138D4_R3	2019-10-31T00:00:00Z	12	0	0
Lab B	Mortality@120	DMSO	000019245-4001207138D4_R3	2019-10-31T00:00:00Z	12	0	0
Lab B	Mortality@24	DMSO	000019245-4001207138D4_R3	2019-10-27T00:00:00Z	12	0	0
Lab B	MalformedAny+Mort@120	DMSO	000019246-4001207138D2_R2	2019-10-31T00:00:00Z	12	0	0
Lab B	Mortality@120	DMSO	000019246-4001207138D2_R2	2019-10-31T00:00:00Z	12	0	0
Lab B	Mortality@24	DMSO	000019246-4001207138D2_R2	2019-10-27T00:00:00Z	12	0	0
Lab B	MalformedAny+Mort@120	DMSO	000019247-4001207138D2_R3	2019-11-01T00:00:00Z	12	1	0.0833333
Lab B	Mortality@120	DMSO	000019247-4001207138D2_R3	2019-11-01T00:00:00Z	12	0	0
Lab B	Mortality@24	DMSO	000019247-4001207138D2_R3	2019-10-28T00:00:00Z	12	0	0
Lab B	MalformedAny+Mort@120	DMSO	000019248-4001207138D1_R3	2019-11-01T00:00:00Z	12	1	0.0833333
Lab B	Mortality@120	DMSO	000019248-4001207138D1_R3	2019-11-01T00:00:00Z	12	1	0.0833333
Lab B	Mortality@24	DMSO	000019248-4001207138D1_R3	2019-10-28T00:00:00Z	12	1	0.0833333
Lab B	MalformedAny+Mort@120	DMSO	000019249-4001207138C12_R3	2019-11-01T00:00:00Z	12	2	0.166667
Lab B	Mortality@120	DMSO	000019249-4001207138C12_R3	2019-11-01T00:00:00Z	12	2	0.166667
Lab B	Mortality@24	DMSO	000019249-4001207138C12_R3	2019-10-28T00:00:00Z	12	2	0.166667
Lab B	MalformedAny+Mort@120	DMSO	000019250-4001207138C11_R2	2019-11-01T00:00:00Z	12	2	0.166667
Lab B	Mortality@120	DMSO	000019250-4001207138C11_R2	2019-11-01T00:00:00Z	12	2	0.166667
Lab B	Mortality@24	DMSO	000019250-4001207138C11_R2	2019-10-28T00:00:00Z	12	2	0.166667
Lab B	MalformedAny+Mort@120	DMSO	000019256-4001207138C11_R3	2019-10-31T00:00:00Z	12	1	0.0833333
Lab B	Mortality@120	DMSO	000019256-4001207138C11_R3	2019-10-31T00:00:00Z	12	1	0.0833333
Lab B	Mortality@24	DMSO	000019256-4001207138C11_R3	2019-10-27T00:00:00Z	12	0	0
Lab B	MalformedAny+Mort@120	DMSO	000019258-4001207138A1_R1	2019-11-10T00:00:00Z	12	0	0
Lab B	Mortality@120	DMSO	000019258-4001207138A1_R1	2019-11-10T00:00:00Z	12	0	0
Lab B	Mortality@24	DMSO	000019258-4001207138A1_R1	2019-11-06T00:00:00Z	12	0	0
Lab B	MalformedAny+Mort@120	DMSO	000019268-4001207138B2_R3	2019-11-13T00:00:00Z	12	0	0
Lab B	Mortality@120	DMSO	000019268-4001207138B2_R3	2019-11-13T00:00:00Z	12	0	0
Lab B	Mortality@24	DMSO	000019268-4001207138B2_R3	2019-11-09T00:00:00Z	12	0	0
Lab B	MalformedAny+Mort@120	DMSO	000019278-4001207138A1_R2	2019-11-13T00:00:00Z	12	0	0
Lab B	Mortality@120	DMSO	000019278-4001207138A1_R2	2019-11-13T00:00:00Z	12	0	0
Lab B	Mortality@24	DMSO	000019278-4001207138A1_R2	2019-11-09T00:00:00Z	12	0	0
Lab B	MalformedAny+Mort@120	DMSO	000019280-4001207138B10_R3	2019-11-13T00:00:00Z	12	0	0
Lab B	Mortality@120	DMSO	000019280-4001207138B10_R3	2019-11-13T00:00:00Z	12	0	0
Lab B	Mortality@24	DMSO	000019280-4001207138B10_R3	2019-11-09T00:00:00Z	12	0	0
Lab B	MalformedAny+Mort@120	DMSO	000019296-4001207138B6_R3	2019-11-13T00:00:00Z	12	0	0
Lab B	Mortality@120	DMSO	000019296-4001207138B6_R3	2019-11-13T00:00:00Z	12	0	0
Lab B	Mortality@24	DMSO	000019296-4001207138B6_R3	2019-11-09T00:00:00Z	12	0	0
Lab B	MalformedAny+Mort@120	DMSO	000019313-4001207138A1_R3	2019-11-14T00:00:00Z	12	0	0
Lab B	Mortality@120	DMSO	000019313-4001207138A1_R3	2019-11-14T00:00:00Z	12	0	0
Lab B	Mortality@24	DMSO	000019313-4001207138A1_R3	2019-11-10T00:00:00Z	12	0	0
Lab B	MalformedAny+Mort@120	DMSO	000019314-4001207138C9_R3	2019-11-14T00:00:00Z	12	0	0
Lab B	Mortality@120	DMSO	000019314-4001207138C9_R3	2019-11-14T00:00:00Z	12	0	0
Lab B	Mortality@24	DMSO	000019314-4001207138C9_R3	2019-11-10T00:00:00Z	12	0	0
Lab B	MalformedAny+Mort@120	DMSO	000019316-4001207138B8_R3	2019-11-13T00:00:00Z	12	1	0.0833333
Lab B	Mortality@120	DMSO	000019316-4001207138B8_R3	2019-11-13T00:00:00Z	12	0	0
Lab B	Mortality@24	DMSO	000019316-4001207138B8_R3	2019-11-09T00:00:00Z	12	0	0
Lab B	MalformedAny+Mort@120	DMSO	000019317-4001207138A11_R3	2019-11-15T00:00:00Z	12	0	0
Lab B	Mortality@120	DMSO	000019317-4001207138A11_R3	2019-11-15T00:00:00Z	12	0	0
Lab B	Mortality@24	DMSO	000019317-4001207138A11_R3	2019-11-11T00:00:00Z	12	0	0
Lab B	MalformedAny+Mort@120	DMSO	000019318-4001207138C2_R2	2019-11-15T00:00:00Z	12	2	0.166667
Lab B	Mortality@120	DMSO	000019318-4001207138C2_R2	2019-11-15T00:00:00Z	12	2	0.166667
Lab B	Mortality@24	DMSO	000019318-4001207138C2_R2	2019-11-11T00:00:00Z	12	2	0.166667
Lab B	MalformedAny+Mort@120	DMSO	000019319-4001207138C2_R3	2019-11-14T00:00:00Z	12	0	0
Lab B	Mortality@120	DMSO	000019319-4001207138C2_R3	2019-11-14T00:00:00Z	12	0	0
Lab B	Mortality@24	DMSO	000019319-4001207138C2_R3	2019-11-10T00:00:00Z	12	0	0
Lab B	MalformedAny+Mort@120	DMSO	000019320-4001207138A10_R3	2019-11-15T00:00:00Z	12	1	0.0833333
Lab B	Mortality@120	DMSO	000019320-4001207138A10_R3	2019-11-15T00:00:00Z	12	1	0.0833333
Lab B	Mortality@24	DMSO	000019320-4001207138A10_R3	2019-11-11T00:00:00Z	12	0	0
Lab B	MalformedAny+Mort@120	DMSO	000019322-4001207138C8_R3	2019-11-14T00:00:00Z	12	0	0
Lab B	Mortality@120	DMSO	000019322-4001207138C8_R3	2019-11-14T00:00:00Z	12	0	0
Lab B	Mortality@24	DMSO	000019322-4001207138C8_R3	2019-11-10T00:00:00Z	12	0	0
Lab C	Mortality@24	DMSO	1747_R1	2019-11-06T00:00:00Z	12	0	0
Lab C	Mortality@120	DMSO	1919_R3	2019-10-15T00:00:00Z	12	0	0
Lab C	Mortality@24	DMSO	1719_R1	2019-10-31T00:00:00Z	12	0	0
Lab C	Mortality@24	DMSO	1794_R1	2019-10-04T00:00:00Z	12	0	0
Lab C	Mortality@24	DMSO	1956_R1	2019-08-28T00:00:00Z	12	0	0
Lab C	Mortality@24	DMSO	1978_R1	2019-10-31T00:00:00Z	12	0	0
Lab C	MalformedAny+Mort@120	DMSO	1036_R1	2019-11-05T00:00:00Z	12	3	0.25
Lab C	Mortality@120	DMSO	1036_R1	2019-11-05T00:00:00Z	12	2	0.166667
Lab C	Mortality@24	DMSO	1036_R1	2019-10-31T00:00:00Z	12	0	0
Lab C	MalformedAny+Mort@120	DMSO	1036_R2	2019-09-30T00:00:00Z	12	1	0.0833333
Lab C	Mortality@120	DMSO	1036_R2	2019-09-30T00:00:00Z	12	0	0
Lab C	Mortality@24	DMSO	1036_R2	2019-09-25T00:00:00Z	12	0	0
Lab C	MalformedAny+Mort@120	DMSO	1036_R3	2019-10-01T00:00:00Z	11	1	0.0909091
Lab C	Mortality@120	DMSO	1036_R3	2019-10-01T00:00:00Z	12	0	0
Lab C	Mortality@24	DMSO	1036_R3	2019-09-26T00:00:00Z	12	0	0
Lab C	MalformedAny+Mort@120	DMSO	1046_R1	2019-09-02T00:00:00Z	11	3	0.272727
Lab C	Mortality@120	DMSO	1046_R1	2019-09-02T00:00:00Z	12	2	0.166667
Lab C	Mortality@24	DMSO	1046_R1	2019-08-28T00:00:00Z	12	0	0
Lab C	MalformedAny+Mort@120	DMSO	1046_R2	2019-09-03T00:00:00Z	9	1	0.111111
Lab C	Mortality@120	DMSO	1046_R2	2019-09-03T00:00:00Z	12	0	0
Lab C	Mortality@24	DMSO	1046_R2	2019-08-29T00:00:00Z	12	0	0
Lab C	MalformedAny+Mort@120	DMSO	1046_R3	2019-09-04T00:00:00Z	12	3	0.25
Lab C	Mortality@120	DMSO	1046_R3	2019-09-04T00:00:00Z	12	1	0.0833333
Lab C	Mortality@24	DMSO	1046_R3	2019-08-30T00:00:00Z	12	1	0.0833333
Lab C	MalformedAny+Mort@120	DMSO	1072_R1	2019-10-09T00:00:00Z	11	3	0.272727
Lab C	Mortality@120	DMSO	1072_R1	2019-10-09T00:00:00Z	12	1	0.0833333
Lab C	Mortality@24	DMSO	1072_R1	2019-10-04T00:00:00Z	12	1	0.0833333
Lab C	MalformedAny+Mort@120	DMSO	1072_R2	2019-10-14T00:00:00Z	11	1	0.0909091
Lab C	Mortality@120	DMSO	1072_R2	2019-10-14T00:00:00Z	12	0	0
Lab C	Mortality@24	DMSO	1072_R2	2019-10-09T00:00:00Z	12	0	0
Lab C	MalformedAny+Mort@120	DMSO	1072_R3	2019-10-15T00:00:00Z	11	1	0.0909091
Lab C	Mortality@120	DMSO	1072_R3	2019-10-15T00:00:00Z	12	0	0
Lab C	Mortality@24	DMSO	1072_R3	2019-10-10T00:00:00Z	12	0	0
Lab C	MalformedAny+Mort@120	DMSO	1111_R1	2019-11-05T00:00:00Z	12	1	0.0833333
Lab C	Mortality@120	DMSO	1111_R1	2019-11-05T00:00:00Z	12	1	0.0833333
Lab C	Mortality@24	DMSO	1111_R1	2019-10-31T00:00:00Z	12	1	0.0833333
Lab C	MalformedAny+Mort@120	DMSO	1111_R2	2019-09-30T00:00:00Z	12	1	0.0833333
Lab C	Mortality@120	DMSO	1111_R2	2019-09-30T00:00:00Z	12	0	0
Lab C	Mortality@24	DMSO	1111_R2	2019-09-25T00:00:00Z	12	0	0
Lab C	MalformedAny+Mort@120	DMSO	1111_R3	2019-10-01T00:00:00Z	11	1	0.0909091
Lab C	Mortality@120	DMSO	1111_R3	2019-10-01T00:00:00Z	12	0	0
Lab C	Mortality@24	DMSO	1111_R3	2019-09-26T00:00:00Z	12	0	0
Lab C	MalformedAny+Mort@120	DMSO	1171_R1	2019-10-21T00:00:00Z	12	0	0
Lab C	Mortality@120	DMSO	1171_R1	2019-10-21T00:00:00Z	12	0	0
Lab C	Mortality@24	DMSO	1171_R1	2019-10-16T00:00:00Z	12	0	0
Lab C	MalformedAny+Mort@120	DMSO	1171_R2	2019-09-03T00:00:00Z	11	6	0.545455
Lab C	Mortality@120	DMSO	1171_R2	2019-09-03T00:00:00Z	12	0	0
Lab C	Mortality@24	DMSO	1171_R2	2019-08-29T00:00:00Z	12	0	0
Lab C	MalformedAny+Mort@120	DMSO	1171_R3	2019-10-23T00:00:00Z	9	1	0.111111
Lab C	Mortality@120	DMSO	1171_R3	2019-10-23T00:00:00Z	12	0	0
Lab C	Mortality@24	DMSO	1171_R3	2019-10-18T00:00:00Z	12	0	0
Lab C	MalformedAny+Mort@120	DMSO	1200_R1	2019-11-12T00:00:00Z	12	1	0.0833333
Lab C	Mortality@120	DMSO	1200_R1	2019-11-12T00:00:00Z	12	0	0
Lab C	Mortality@24	DMSO	1200_R1	2019-11-07T00:00:00Z	12	0	0
Lab C	MalformedAny+Mort@120	DMSO	1200_R2	2019-10-21T00:00:00Z	11	1	0.0909091
Lab C	Mortality@120	DMSO	1200_R2	2019-10-21T00:00:00Z	12	0	0
Lab C	Mortality@24	DMSO	1200_R2	2019-10-16T00:00:00Z	12	0	0
Lab C	MalformedAny+Mort@120	DMSO	1200_R3	2019-10-22T00:00:00Z	11	0	0
Lab C	Mortality@120	DMSO	1200_R3	2019-10-22T00:00:00Z	12	0	0
Lab C	Mortality@24	DMSO	1200_R3	2019-10-17T00:00:00Z	12	0	0
Lab C	MalformedAny+Mort@120	DMSO	1229_R1	2019-10-16T00:00:00Z	12	4	0.333333
Lab C	Mortality@120	DMSO	1229_R1	2019-10-16T00:00:00Z	12	0	0
Lab C	Mortality@24	DMSO	1229_R1	2019-10-11T00:00:00Z	12	0	0
Lab C	MalformedAny+Mort@120	DMSO	1229_R2	2019-10-21T00:00:00Z	12	2	0.166667
Lab C	Mortality@120	DMSO	1229_R2	2019-10-21T00:00:00Z	12	0	0
Lab C	Mortality@24	DMSO	1229_R2	2019-10-16T00:00:00Z	12	0	0
Lab C	MalformedAny+Mort@120	DMSO	1229_R3	2019-10-22T00:00:00Z	11	1	0.0909091
Lab C	Mortality@120	DMSO	1229_R3	2019-10-22T00:00:00Z	12	0	0
Lab C	Mortality@24	DMSO	1229_R3	2019-10-17T00:00:00Z	12	0	0
Lab C	MalformedAny+Mort@120	DMSO	1240_R1	2019-10-02T00:00:00Z	11	2	0.181818
Lab C	Mortality@120	DMSO	1240_R1	2019-10-02T00:00:00Z	12	2	0.166667
Lab C	Mortality@24	DMSO	1240_R1	2019-09-27T00:00:00Z	12	0	0
Lab C	MalformedAny+Mort@120	DMSO	1240_R2	2019-10-07T00:00:00Z	12	0	0
Lab C	Mortality@120	DMSO	1240_R2	2019-10-07T00:00:00Z	12	0	0
Lab C	Mortality@24	DMSO	1240_R2	2019-10-02T00:00:00Z	12	0	0
Lab C	MalformedAny+Mort@120	DMSO	1240_R3	2019-10-08T00:00:00Z	12	3	0.25
Lab C	Mortality@120	DMSO	1240_R3	2019-10-08T00:00:00Z	12	1	0.0833333
Lab C	Mortality@24	DMSO	1240_R3	2019-10-03T00:00:00Z	12	1	0.0833333
Lab C	MalformedAny+Mort@120	DMSO	1247_R1	2019-10-02T00:00:00Z	11	0	0
Lab C	Mortality@120	DMSO	1247_R1	2019-10-02T00:00:00Z	12	0	0
Lab C	Mortality@24	DMSO	1247_R1	2019-09-27T00:00:00Z	12	0	0
Lab C	MalformedAny+Mort@120	DMSO	1247_R2	2019-10-07T00:00:00Z	11	2	0.181818
Lab C	Mortality@120	DMSO	1247_R2	2019-10-07T00:00:00Z	12	0	0
Lab C	Mortality@24	DMSO	1247_R2	2019-10-02T00:00:00Z	12	0	0
Lab C	MalformedAny+Mort@120	DMSO	1247_R3	2019-10-08T00:00:00Z	8	1	0.125
Lab C	Mortality@120	DMSO	1247_R3	2019-10-08T00:00:00Z	12	0	0
Lab C	Mortality@24	DMSO	1247_R3	2019-10-03T00:00:00Z	12	0	0
Lab C	MalformedAny+Mort@120	DMSO	1271_R1	2019-10-21T00:00:00Z	10	0	0
Lab C	Mortality@120	DMSO	1271_R1	2019-10-21T00:00:00Z	12	0	0
Lab C	Mortality@24	DMSO	1271_R1	2019-10-16T00:00:00Z	12	0	0
Lab C	MalformedAny+Mort@120	DMSO	1271_R2	2019-09-03T00:00:00Z	11	6	0.545455
Lab C	Mortality@120	DMSO	1271_R2	2019-09-03T00:00:00Z	12	0	0
Lab C	Mortality@24	DMSO	1271_R2	2019-08-29T00:00:00Z	12	0	0
Lab C	MalformedAny+Mort@120	DMSO	1271_R3	2019-11-12T00:00:00Z	10	1	0.1
Lab C	Mortality@120	DMSO	1271_R3	2019-11-12T00:00:00Z	12	0	0
Lab C	Mortality@24	DMSO	1271_R3	2019-11-07T00:00:00Z	12	0	0
Lab C	MalformedAny+Mort@120	DMSO	1323_R1	2019-10-02T00:00:00Z	12	2	0.166667
Lab C	Mortality@120	DMSO	1323_R1	2019-10-02T00:00:00Z	12	2	0.166667
Lab C	Mortality@24	DMSO	1323_R1	2019-09-27T00:00:00Z	12	1	0.0833333
Lab C	MalformedAny+Mort@120	DMSO	1323_R2	2019-10-07T00:00:00Z	12	0	0
Lab C	Mortality@120	DMSO	1323_R2	2019-10-07T00:00:00Z	12	0	0
Lab C	Mortality@24	DMSO	1323_R2	2019-10-02T00:00:00Z	12	0	0
Lab C	MalformedAny+Mort@120	DMSO	1323_R3	2019-10-08T00:00:00Z	11	1	0.0909091
Lab C	Mortality@120	DMSO	1323_R3	2019-10-08T00:00:00Z	12	0	0
Lab C	Mortality@24	DMSO	1323_R3	2019-10-03T00:00:00Z	12	0	0
Lab C	MalformedAny+Mort@120	DMSO	1355_R1	2019-11-05T00:00:00Z	9	1	0.111111
Lab C	Mortality@120	DMSO	1355_R1	2019-11-05T00:00:00Z	12	0	0
Lab C	Mortality@24	DMSO	1355_R1	2019-10-31T00:00:00Z	12	0	0
Lab C	MalformedAny+Mort@120	DMSO	1355_R2	2019-09-30T00:00:00Z	9	0	0
Lab C	Mortality@120	DMSO	1355_R2	2019-09-30T00:00:00Z	12	0	0
Lab C	Mortality@24	DMSO	1355_R2	2019-09-25T00:00:00Z	12	0	0
Lab C	MalformedAny+Mort@120	DMSO	1355_R3	2019-10-01T00:00:00Z	12	0	0
Lab C	Mortality@120	DMSO	1355_R3	2019-10-01T00:00:00Z	12	0	0
Lab C	Mortality@24	DMSO	1355_R3	2019-09-26T00:00:00Z	12	0	0
Lab C	MalformedAny+Mort@120	DMSO	1409_R1	2019-10-02T00:00:00Z	10	0	0
Lab C	Mortality@120	DMSO	1409_R1	2019-10-02T00:00:00Z	12	0	0
Lab C	Mortality@24	DMSO	1409_R1	2019-09-27T00:00:00Z	12	0	0
Lab C	MalformedAny+Mort@120	DMSO	1409_R2	2019-10-07T00:00:00Z	11	1	0.0909091
Lab C	Mortality@120	DMSO	1409_R2	2019-10-07T00:00:00Z	12	0	0
Lab C	Mortality@24	DMSO	1409_R2	2019-10-02T00:00:00Z	12	0	0
Lab C	MalformedAny+Mort@120	DMSO	1409_R3	2019-11-11T00:00:00Z	9	0	0
Lab C	Mortality@120	DMSO	1409_R3	2019-11-11T00:00:00Z	12	0	0
Lab C	Mortality@24	DMSO	1409_R3	2019-11-06T00:00:00Z	12	0	0
Lab C	MalformedAny+Mort@120	DMSO	1437_R1	2019-09-09T00:00:00Z	8	1	0.125
Lab C	Mortality@120	DMSO	1437_R1	2019-09-09T00:00:00Z	12	0	0
Lab C	Mortality@24	DMSO	1437_R1	2019-09-04T00:00:00Z	12	0	0
Lab C	MalformedAny+Mort@120	DMSO	1437_R2	2019-10-28T00:00:00Z	11	1	0.0909091
Lab C	Mortality@120	DMSO	1437_R2	2019-10-28T00:00:00Z	12	0	0
Lab C	Mortality@24	DMSO	1437_R2	2019-10-23T00:00:00Z	12	0	0
Lab C	MalformedAny+Mort@120	DMSO	1437_R3	2019-10-30T00:00:00Z	12	6	0.5
Lab C	Mortality@120	DMSO	1437_R3	2019-10-30T00:00:00Z	12	2	0.166667
Lab C	Mortality@24	DMSO	1437_R3	2019-10-25T00:00:00Z	12	1	0.0833333
Lab C	MalformedAny+Mort@120	DMSO	1454_R1	2019-10-16T00:00:00Z	12	1	0.0833333
Lab C	Mortality@120	DMSO	1454_R1	2019-10-16T00:00:00Z	12	0	0
Lab C	Mortality@24	DMSO	1454_R1	2019-10-11T00:00:00Z	12	0	0
Lab C	MalformedAny+Mort@120	DMSO	1454_R2	2019-10-21T00:00:00Z	11	3	0.272727
Lab C	Mortality@120	DMSO	1454_R2	2019-10-21T00:00:00Z	12	0	0
Lab C	Mortality@24	DMSO	1454_R2	2019-10-16T00:00:00Z	12	0	0
Lab C	MalformedAny+Mort@120	DMSO	1454_R3	2019-10-22T00:00:00Z	10	0	0
Lab C	Mortality@120	DMSO	1454_R3	2019-10-22T00:00:00Z	12	0	0
Lab C	Mortality@24	DMSO	1454_R3	2019-10-17T00:00:00Z	12	0	0
Lab C	MalformedAny+Mort@120	DMSO	1477_R1	2019-09-10T00:00:00Z	9	2	0.222222
Lab C	Mortality@120	DMSO	1477_R1	2019-09-10T00:00:00Z	12	1	0.0833333
Lab C	Mortality@24	DMSO	1477_R1	2019-09-05T00:00:00Z	12	0	0
Lab C	MalformedAny+Mort@120	DMSO	1477_R2	2019-10-29T00:00:00Z	10	2	0.2
Lab C	Mortality@120	DMSO	1477_R2	2019-10-29T00:00:00Z	12	0	0
Lab C	Mortality@24	DMSO	1477_R2	2019-10-24T00:00:00Z	12	0	0
Lab C	MalformedAny+Mort@120	DMSO	1477_R3	2019-11-12T00:00:00Z	10	1	0.1
Lab C	Mortality@120	DMSO	1477_R3	2019-11-12T00:00:00Z	12	0	0
Lab C	Mortality@24	DMSO	1477_R3	2019-11-07T00:00:00Z	12	0	0
Lab C	MalformedAny+Mort@120	DMSO	1547_R1	2019-09-09T00:00:00Z	6	1	0.166667
Lab C	Mortality@120	DMSO	1547_R1	2019-09-09T00:00:00Z	12	0	0
Lab C	Mortality@24	DMSO	1547_R1	2019-09-04T00:00:00Z	12	0	0
Lab C	MalformedAny+Mort@120	DMSO	1547_R2	2019-10-29T00:00:00Z	11	0	0
Lab C	Mortality@120	DMSO	1547_R2	2019-10-29T00:00:00Z	12	0	0
Lab C	Mortality@24	DMSO	1547_R2	2019-10-24T00:00:00Z	12	0	0
Lab C	MalformedAny+Mort@120	DMSO	1547_R3	2019-10-30T00:00:00Z	11	0	0
Lab C	Mortality@120	DMSO	1547_R3	2019-10-30T00:00:00Z	12	0	0
Lab C	Mortality@24	DMSO	1547_R3	2019-10-25T00:00:00Z	12	0	0
Lab C	MalformedAny+Mort@120	DMSO	1584_R1	2019-10-22T00:00:00Z	12	0	0
Lab C	Mortality@120	DMSO	1584_R1	2019-10-22T00:00:00Z	12	0	0
Lab C	Mortality@24	DMSO	1584_R1	2019-10-17T00:00:00Z	12	0	0
Lab C	MalformedAny+Mort@120	DMSO	1584_R2	2019-09-03T00:00:00Z	9	2	0.222222
Lab C	Mortality@120	DMSO	1584_R2	2019-09-03T00:00:00Z	12	1	0.0833333
Lab C	Mortality@24	DMSO	1584_R2	2019-08-29T00:00:00Z	12	1	0.0833333
Lab C	MalformedAny+Mort@120	DMSO	1584_R3	2019-10-23T00:00:00Z	12	2	0.166667
Lab C	Mortality@120	DMSO	1584_R3	2019-10-23T00:00:00Z	12	0	0
Lab C	Mortality@24	DMSO	1584_R3	2019-10-18T00:00:00Z	12	0	0
Lab C	MalformedAny+Mort@120	DMSO	1623_R1	2019-09-09T00:00:00Z	12	0	0
Lab C	Mortality@120	DMSO	1623_R1	2019-09-09T00:00:00Z	12	0	0
Lab C	Mortality@24	DMSO	1623_R1	2019-09-04T00:00:00Z	12	0	0
Lab C	MalformedAny+Mort@120	DMSO	1623_R2	2019-10-28T00:00:00Z	12	0	0
Lab C	Mortality@120	DMSO	1623_R2	2019-10-28T00:00:00Z	12	0	0
Lab C	Mortality@24	DMSO	1623_R2	2019-10-23T00:00:00Z	12	0	0
Lab C	MalformedAny+Mort@120	DMSO	1623_R3	2019-10-30T00:00:00Z	12	6	0.5
Lab C	Mortality@120	DMSO	1623_R3	2019-10-30T00:00:00Z	12	1	0.0833333
Lab C	Mortality@24	DMSO	1623_R3	2019-10-25T00:00:00Z	12	0	0
Lab C	MalformedAny+Mort@120	DMSO	1625_R1	2019-11-05T00:00:00Z	11	4	0.363636
Lab C	Mortality@120	DMSO	1625_R1	2019-11-05T00:00:00Z	12	2	0.166667
Lab C	Mortality@24	DMSO	1625_R1	2019-10-31T00:00:00Z	12	1	0.0833333
Lab C	MalformedAny+Mort@120	DMSO	1625_R2	2019-09-30T00:00:00Z	12	1	0.0833333
Lab C	Mortality@120	DMSO	1625_R2	2019-09-30T00:00:00Z	12	1	0.0833333
Lab C	Mortality@24	DMSO	1625_R2	2019-09-25T00:00:00Z	12	0	0
Lab C	MalformedAny+Mort@120	DMSO	1625_R3	2019-10-01T00:00:00Z	10	2	0.2
Lab C	Mortality@120	DMSO	1625_R3	2019-10-01T00:00:00Z	12	0	0
Lab C	Mortality@24	DMSO	1625_R3	2019-09-26T00:00:00Z	12	0	0
Lab C	MalformedAny+Mort@120	DMSO	1630_R1	2019-10-09T00:00:00Z	10	2	0.2
Lab C	Mortality@120	DMSO	1630_R1	2019-10-09T00:00:00Z	12	1	0.0833333
Lab C	Mortality@24	DMSO	1630_R1	2019-10-04T00:00:00Z	12	0	0
Lab C	MalformedAny+Mort@120	DMSO	1630_R2	2019-10-14T00:00:00Z	12	0	0
Lab C	Mortality@120	DMSO	1630_R2	2019-10-14T00:00:00Z	12	0	0
Lab C	Mortality@24	DMSO	1630_R2	2019-10-09T00:00:00Z	12	0	0
Lab C	MalformedAny+Mort@120	DMSO	1630_R3	2019-10-15T00:00:00Z	10	0	0
Lab C	Mortality@120	DMSO	1630_R3	2019-10-15T00:00:00Z	12	0	0
Lab C	Mortality@24	DMSO	1630_R3	2019-10-10T00:00:00Z	12	0	0
Lab C	MalformedAny+Mort@120	DMSO	1656_R1	2019-10-02T00:00:00Z	11	1	0.0909091
Lab C	Mortality@120	DMSO	1656_R1	2019-10-02T00:00:00Z	12	0	0
Lab C	Mortality@24	DMSO	1656_R1	2019-09-27T00:00:00Z	12	0	0
Lab C	MalformedAny+Mort@120	DMSO	1656_R2	2019-10-07T00:00:00Z	12	2	0.166667
Lab C	Mortality@120	DMSO	1656_R2	2019-10-07T00:00:00Z	12	1	0.0833333
Lab C	Mortality@24	DMSO	1656_R2	2019-10-02T00:00:00Z	12	1	0.0833333
Lab C	MalformedAny+Mort@120	DMSO	1656_R3	2019-10-08T00:00:00Z	12	0	0
Lab C	Mortality@120	DMSO	1656_R3	2019-10-08T00:00:00Z	12	0	0
Lab C	Mortality@24	DMSO	1656_R3	2019-10-03T00:00:00Z	12	0	0
Lab C	MalformedAny+Mort@120	DMSO	1693_R1	2019-10-09T00:00:00Z	11	1	0.0909091
Lab C	Mortality@120	DMSO	1693_R1	2019-10-09T00:00:00Z	12	1	0.0833333
Lab C	Mortality@24	DMSO	1693_R1	2019-10-04T00:00:00Z	12	0	0
Lab C	MalformedAny+Mort@120	DMSO	1693_R2	2019-10-14T00:00:00Z	12	2	0.166667
Lab C	Mortality@120	DMSO	1693_R2	2019-10-14T00:00:00Z	12	0	0
Lab C	Mortality@24	DMSO	1693_R2	2019-10-09T00:00:00Z	12	0	0
Lab C	MalformedAny+Mort@120	DMSO	1693_R3	2019-10-15T00:00:00Z	11	1	0.0909091
Lab C	Mortality@120	DMSO	1693_R3	2019-10-15T00:00:00Z	12	0	0
Lab C	Mortality@24	DMSO	1693_R3	2019-10-10T00:00:00Z	12	0	0
Lab C	MalformedAny+Mort@120	DMSO	1694_R1	2019-10-16T00:00:00Z	11	2	0.181818
Lab C	Mortality@120	DMSO	1694_R1	2019-10-16T00:00:00Z	12	1	0.0833333
Lab C	Mortality@24	DMSO	1694_R1	2019-10-11T00:00:00Z	12	1	0.0833333
Lab C	MalformedAny+Mort@120	DMSO	1694_R2	2019-09-03T00:00:00Z	11	2	0.181818
Lab C	Mortality@120	DMSO	1694_R2	2019-09-03T00:00:00Z	12	0	0
Lab C	Mortality@24	DMSO	1694_R2	2019-08-29T00:00:00Z	12	0	0
Lab C	MalformedAny+Mort@120	DMSO	1694_R3	2019-10-23T00:00:00Z	11	3	0.272727
Lab C	Mortality@120	DMSO	1694_R3	2019-10-23T00:00:00Z	12	1	0.0833333
Lab C	Mortality@24	DMSO	1694_R3	2019-10-18T00:00:00Z	12	0	0
Lab C	MalformedAny+Mort@120	DMSO	1719_R1	2019-11-05T00:00:00Z	12	1	0.0833333
Lab C	Mortality@120	DMSO	1719_R1	2019-11-05T00:00:00Z	12	0	0
Lab C	MalformedAny+Mort@120	DMSO	1719_R2	2019-09-30T00:00:00Z	11	2	0.181818
Lab C	Mortality@120	DMSO	1719_R2	2019-09-30T00:00:00Z	12	0	0
Lab C	Mortality@24	DMSO	1719_R2	2019-09-25T00:00:00Z	12	0	0
Lab C	MalformedAny+Mort@120	DMSO	1719_R3	2019-10-01T00:00:00Z	10	2	0.2
Lab C	Mortality@120	DMSO	1719_R3	2019-10-01T00:00:00Z	12	0	0
Lab C	Mortality@24	DMSO	1719_R3	2019-09-26T00:00:00Z	12	0	0
Lab C	MalformedAny+Mort@120	DMSO	1724_R1	2019-09-10T00:00:00Z	11	4	0.363636
Lab C	Mortality@120	DMSO	1724_R1	2019-09-10T00:00:00Z	12	1	0.0833333
Lab C	Mortality@24	DMSO	1724_R1	2019-09-05T00:00:00Z	12	0	0
Lab C	MalformedAny+Mort@120	DMSO	1724_R2	2019-10-29T00:00:00Z	11	0	0
Lab C	Mortality@120	DMSO	1724_R2	2019-10-29T00:00:00Z	12	0	0
Lab C	Mortality@24	DMSO	1724_R2	2019-10-24T00:00:00Z	12	0	0
Lab C	MalformedAny+Mort@120	DMSO	1724_R3	2019-11-12T00:00:00Z	12	1	0.0833333
Lab C	Mortality@120	DMSO	1724_R3	2019-11-12T00:00:00Z	12	0	0
Lab C	Mortality@24	DMSO	1724_R3	2019-11-07T00:00:00Z	12	0	0
Lab C	MalformedAny+Mort@120	DMSO	1728_R1	2019-10-22T00:00:00Z	11	2	0.181818
Lab C	Mortality@120	DMSO	1728_R1	2019-10-22T00:00:00Z	12	1	0.0833333
Lab C	Mortality@24	DMSO	1728_R1	2019-10-17T00:00:00Z	12	0	0
Lab C	MalformedAny+Mort@120	DMSO	1728_R2	2019-10-23T00:00:00Z	11	1	0.0909091
Lab C	Mortality@120	DMSO	1728_R2	2019-10-23T00:00:00Z	12	0	0
Lab C	Mortality@24	DMSO	1728_R2	2019-10-18T00:00:00Z	12	0	0
Lab C	MalformedAny+Mort@120	DMSO	1728_R3	2019-09-04T00:00:00Z	10	3	0.3
Lab C	Mortality@120	DMSO	1728_R3	2019-09-04T00:00:00Z	12	0	0
Lab C	Mortality@24	DMSO	1728_R3	2019-08-30T00:00:00Z	12	0	0
Lab C	MalformedAny+Mort@120	DMSO	1747_R1	2019-11-11T00:00:00Z	9	1	0.111111
Lab C	Mortality@120	DMSO	1747_R1	2019-11-11T00:00:00Z	12	0	0
Lab C	MalformedAny+Mort@120	DMSO	1747_R2	2019-10-29T00:00:00Z	12	3	0.25
Lab C	Mortality@120	DMSO	1747_R2	2019-10-29T00:00:00Z	12	0	0
Lab C	Mortality@24	DMSO	1747_R2	2019-10-24T00:00:00Z	12	0	0
Lab C	MalformedAny+Mort@120	DMSO	1747_R3	2019-10-23T00:00:00Z	11	0	0
Lab C	Mortality@120	DMSO	1747_R3	2019-10-23T00:00:00Z	12	0	0
Lab C	Mortality@24	DMSO	1747_R3	2019-10-18T00:00:00Z	12	0	0
Lab C	MalformedAny+Mort@120	DMSO	1770_R1	2019-09-09T00:00:00Z	7	2	0.285714
Lab C	Mortality@120	DMSO	1770_R1	2019-09-09T00:00:00Z	12	1	0.0833333
Lab C	Mortality@24	DMSO	1770_R1	2019-09-04T00:00:00Z	12	0	0
Lab C	MalformedAny+Mort@120	DMSO	1770_R2	2019-10-28T00:00:00Z	10	1	0.1
Lab C	Mortality@120	DMSO	1770_R2	2019-10-28T00:00:00Z	12	1	0.0833333
Lab C	Mortality@24	DMSO	1770_R2	2019-10-23T00:00:00Z	12	1	0.0833333
Lab C	MalformedAny+Mort@120	DMSO	1770_R3	2019-09-18T00:00:00Z	11	1	0.0909091
Lab C	Mortality@120	DMSO	1770_R3	2019-09-18T00:00:00Z	12	0	0
Lab C	Mortality@24	DMSO	1770_R3	2019-09-13T00:00:00Z	12	0	0
Lab C	MalformedAny+Mort@120	DMSO	1771_R1	2019-10-09T00:00:00Z	12	1	0.0833333
Lab C	Mortality@120	DMSO	1771_R1	2019-10-09T00:00:00Z	12	0	0
Lab C	Mortality@24	DMSO	1771_R1	2019-10-04T00:00:00Z	12	0	0
Lab C	MalformedAny+Mort@120	DMSO	1771_R2	2019-10-14T00:00:00Z	12	3	0.25
Lab C	Mortality@120	DMSO	1771_R2	2019-10-14T00:00:00Z	12	3	0.25
Lab C	Mortality@24	DMSO	1771_R2	2019-10-09T00:00:00Z	12	1	0.0833333
Lab C	MalformedAny+Mort@120	DMSO	1771_R3	2019-10-15T00:00:00Z	12	1	0.0833333
Lab C	Mortality@120	DMSO	1771_R3	2019-10-15T00:00:00Z	12	0	0
Lab C	Mortality@24	DMSO	1771_R3	2019-10-10T00:00:00Z	12	0	0
Lab C	MalformedAny+Mort@120	DMSO	1794_R1	2019-10-09T00:00:00Z	12	3	0.25
Lab C	Mortality@120	DMSO	1794_R1	2019-10-09T00:00:00Z	12	1	0.0833333
Lab C	MalformedAny+Mort@120	DMSO	1794_R2	2019-10-14T00:00:00Z	12	0	0
Lab C	Mortality@120	DMSO	1794_R2	2019-10-14T00:00:00Z	12	0	0
Lab C	Mortality@24	DMSO	1794_R2	2019-10-09T00:00:00Z	12	0	0
Lab C	MalformedAny+Mort@120	DMSO	1794_R3	2019-10-15T00:00:00Z	12	0	0
Lab C	Mortality@120	DMSO	1794_R3	2019-10-15T00:00:00Z	12	0	0
Lab C	Mortality@24	DMSO	1794_R3	2019-10-10T00:00:00Z	12	0	0
Lab C	MalformedAny+Mort@120	DMSO	1804_R1	2019-10-16T00:00:00Z	11	1	0.0909091
Lab C	Mortality@120	DMSO	1804_R1	2019-10-16T00:00:00Z	12	0	0
Lab C	Mortality@24	DMSO	1804_R1	2019-10-11T00:00:00Z	12	0	0
Lab C	MalformedAny+Mort@120	DMSO	1804_R2	2019-10-21T00:00:00Z	11	1	0.0909091
Lab C	Mortality@120	DMSO	1804_R2	2019-10-21T00:00:00Z	12	0	0
Lab C	Mortality@24	DMSO	1804_R2	2019-10-16T00:00:00Z	12	0	0
Lab C	MalformedAny+Mort@120	DMSO	1804_R3	2019-10-22T00:00:00Z	10	0	0
Lab C	Mortality@120	DMSO	1804_R3	2019-10-22T00:00:00Z	12	0	0
Lab C	Mortality@24	DMSO	1804_R3	2019-10-17T00:00:00Z	12	0	0
Lab C	MalformedAny+Mort@120	DMSO	1825_R1	2019-09-10T00:00:00Z	9	3	0.333333
Lab C	Mortality@120	DMSO	1825_R1	2019-09-10T00:00:00Z	12	1	0.0833333
Lab C	Mortality@24	DMSO	1825_R1	2019-09-05T00:00:00Z	12	1	0.0833333
Lab C	MalformedAny+Mort@120	DMSO	1825_R2	2019-10-28T00:00:00Z	11	3	0.272727
Lab C	Mortality@120	DMSO	1825_R2	2019-10-28T00:00:00Z	12	0	0
Lab C	Mortality@24	DMSO	1825_R2	2019-10-23T00:00:00Z	12	0	0
Lab C	MalformedAny+Mort@120	DMSO	1825_R3	2019-09-18T00:00:00Z	12	5	0.416667
Lab C	Mortality@120	DMSO	1825_R3	2019-09-18T00:00:00Z	12	1	0.0833333
Lab C	Mortality@24	DMSO	1825_R3	2019-09-13T00:00:00Z	12	0	0
Lab C	MalformedAny+Mort@120	DMSO	1895_R1	2019-09-09T00:00:00Z	8	0	0
Lab C	Mortality@120	DMSO	1895_R1	2019-09-09T00:00:00Z	12	0	0
Lab C	Mortality@24	DMSO	1895_R1	2019-09-04T00:00:00Z	12	0	0
Lab C	MalformedAny+Mort@120	DMSO	1895_R2	2019-10-28T00:00:00Z	11	0	0
Lab C	Mortality@120	DMSO	1895_R2	2019-10-28T00:00:00Z	12	0	0
Lab C	Mortality@24	DMSO	1895_R2	2019-10-23T00:00:00Z	12	0	0
Lab C	MalformedAny+Mort@120	DMSO	1895_R3	2019-11-12T00:00:00Z	10	0	0
Lab C	Mortality@120	DMSO	1895_R3	2019-11-12T00:00:00Z	12	0	0
Lab C	Mortality@24	DMSO	1895_R3	2019-11-07T00:00:00Z	12	0	0
Lab C	MalformedAny+Mort@120	DMSO	1919_R1	2019-10-09T00:00:00Z	12	3	0.25
Lab C	Mortality@120	DMSO	1919_R1	2019-10-09T00:00:00Z	12	2	0.166667
Lab C	Mortality@24	DMSO	1919_R1	2019-10-04T00:00:00Z	12	0	0
Lab C	MalformedAny+Mort@120	DMSO	1919_R2	2019-10-14T00:00:00Z	12	0	0
Lab C	Mortality@120	DMSO	1919_R2	2019-10-14T00:00:00Z	12	0	0
Lab C	Mortality@24	DMSO	1919_R2	2019-10-09T00:00:00Z	12	0	0
Lab C	MalformedAny+Mort@120	DMSO	1919_R3	2019-10-15T00:00:00Z	11	1	0.0909091
Lab C	Mortality@24	DMSO	1919_R3	2019-10-10T00:00:00Z	12	0	0
Lab C	MalformedAny+Mort@120	DMSO	1951_R1	2019-10-16T00:00:00Z	12	0	0
Lab C	Mortality@120	DMSO	1951_R1	2019-10-16T00:00:00Z	12	0	0
Lab C	Mortality@24	DMSO	1951_R1	2019-10-11T00:00:00Z	12	0	0
Lab C	MalformedAny+Mort@120	DMSO	1951_R2	2019-09-03T00:00:00Z	10	1	0.1
Lab C	Mortality@120	DMSO	1951_R2	2019-09-03T00:00:00Z	12	0	0
Lab C	Mortality@24	DMSO	1951_R2	2019-08-29T00:00:00Z	12	0	0
Lab C	MalformedAny+Mort@120	DMSO	1951_R3	2019-09-04T00:00:00Z	11	0	0
Lab C	Mortality@120	DMSO	1951_R3	2019-09-04T00:00:00Z	12	0	0
Lab C	Mortality@24	DMSO	1951_R3	2019-08-30T00:00:00Z	12	0	0
Lab C	MalformedAny+Mort@120	DMSO	1956_R1	2019-09-02T00:00:00Z	8	1	0.125
Lab C	Mortality@120	DMSO	1956_R1	2019-09-02T00:00:00Z	12	0	0
Lab C	MalformedAny+Mort@120	DMSO	1956_R2	2019-09-03T00:00:00Z	12	0	0
Lab C	Mortality@120	DMSO	1956_R2	2019-09-03T00:00:00Z	12	0	0
Lab C	Mortality@24	DMSO	1956_R2	2019-08-29T00:00:00Z	12	0	0
Lab C	MalformedAny+Mort@120	DMSO	1956_R3	2019-09-04T00:00:00Z	8	1	0.125
Lab C	Mortality@120	DMSO	1956_R3	2019-09-04T00:00:00Z	12	0	0
Lab C	Mortality@24	DMSO	1956_R3	2019-08-30T00:00:00Z	12	0	0
Lab C	MalformedAny+Mort@120	DMSO	1965_R1	2019-09-09T00:00:00Z	6	0	0
Lab C	Mortality@120	DMSO	1965_R1	2019-09-09T00:00:00Z	12	0	0
Lab C	Mortality@24	DMSO	1965_R1	2019-09-04T00:00:00Z	12	0	0
Lab C	MalformedAny+Mort@120	DMSO	1965_R2	2019-10-29T00:00:00Z	12	0	0
Lab C	Mortality@120	DMSO	1965_R2	2019-10-29T00:00:00Z	12	0	0
Lab C	Mortality@24	DMSO	1965_R2	2019-10-24T00:00:00Z	12	0	0
Lab C	MalformedAny+Mort@120	DMSO	1965_R3	2019-11-11T00:00:00Z	12	0	0
Lab C	Mortality@120	DMSO	1965_R3	2019-11-11T00:00:00Z	12	0	0
Lab C	Mortality@24	DMSO	1965_R3	2019-11-06T00:00:00Z	12	0	0
Lab C	MalformedAny+Mort@120	DMSO	1975_R1	2019-10-23T00:00:00Z	8	1	0.125
Lab C	Mortality@120	DMSO	1975_R1	2019-10-23T00:00:00Z	12	0	0
Lab C	Mortality@24	DMSO	1975_R1	2019-10-18T00:00:00Z	12	0	0
Lab C	MalformedAny+Mort@120	DMSO	1975_R2	2019-10-28T00:00:00Z	11	1	0.0909091
Lab C	Mortality@120	DMSO	1975_R2	2019-10-28T00:00:00Z	12	0	0
Lab C	Mortality@24	DMSO	1975_R2	2019-10-23T00:00:00Z	12	0	0
Lab C	MalformedAny+Mort@120	DMSO	1975_R3	2019-09-18T00:00:00Z	10	2	0.2
Lab C	Mortality@120	DMSO	1975_R3	2019-09-18T00:00:00Z	12	0	0
Lab C	Mortality@24	DMSO	1975_R3	2019-09-13T00:00:00Z	12	0	0
Lab C	MalformedAny+Mort@120	DMSO	1978_R1	2019-11-05T00:00:00Z	12	0	0
Lab C	Mortality@120	DMSO	1978_R1	2019-11-05T00:00:00Z	12	0	0
Lab C	MalformedAny+Mort@120	DMSO	1978_R2	2019-09-30T00:00:00Z	11	2	0.181818
Lab C	Mortality@120	DMSO	1978_R2	2019-09-30T00:00:00Z	12	1	0.0833333
Lab C	Mortality@24	DMSO	1978_R2	2019-09-25T00:00:00Z	12	1	0.0833333
Lab C	MalformedAny+Mort@120	DMSO	1978_R3	2019-10-01T00:00:00Z	11	0	0
Lab C	Mortality@120	DMSO	1978_R3	2019-10-01T00:00:00Z	12	0	0
Lab C	Mortality@24	DMSO	1978_R3	2019-09-26T00:00:00Z	12	0	0
Lab C	MalformedAny+Mort@120	DMSO	1989_R1	2019-10-02T00:00:00Z	10	0	0
Lab C	Mortality@120	DMSO	1989_R1	2019-10-02T00:00:00Z	12	0	0
Lab C	Mortality@24	DMSO	1989_R1	2019-09-27T00:00:00Z	12	0	0
Lab C	MalformedAny+Mort@120	DMSO	1989_R2	2019-11-12T00:00:00Z	12	2	0.166667
Lab C	Mortality@120	DMSO	1989_R2	2019-11-12T00:00:00Z	12	0	0
Lab C	Mortality@24	DMSO	1989_R2	2019-11-07T00:00:00Z	12	0	0
Lab C	MalformedAny+Mort@120	DMSO	1989_R3	2019-11-11T00:00:00Z	9	0	0
Lab C	Mortality@120	DMSO	1989_R3	2019-11-11T00:00:00Z	12	0	0
Lab C	Mortality@24	DMSO	1989_R3	2019-11-06T00:00:00Z	12	0	0

## Sheet: Table 5b
																							KEY
	Mortality@24								Mortality@120							MalformedAny+Mort@120							Mortality@24 (i.e., percent of mortality at 24 hpf)
	Median	Min	Max	Q1	Q2 (median)	Q3			Median	Min	Max	Q1	Q2 (median)	Q3		Median	Min	Max	Q1	Q2 (median)	Q3		Mortality@120 (i.e., percent of mortality at 120 hpf)
Lab-A	0	0	16.67	0	0	0			8.33	0	18.18	0	8.33	8.33		8.33	0	25	8.33	8.33	9.09		MalformedAny+Mort@120 (i.e., percent of affected embryos at 120 hpf)
Lab-B	0	0	16.67	0	0	8.33			0	0	25	0	0	8.33		0	0	41.67	0	0	8.33
Lab-C	0	0	8.33	0	0	0			0	0	25	0	0	0		9.09	0	54.55	0	9.09	18.18

## Sheet: Table 6a
Dataset	Test Condition	Endpoint	BMC (µM)	Activity Confidence	Substance Code		KEY
Lab-A	Static Renewal-Chorion (SR-C)	Mortality@120	16.3673	1	PC		Activity_confidence: from BMC calculation, 1 as the highest confidence
Lab-A	Static Renewal-Chorion (SR-C)	Mortality@120	16.9282	1	PC
Lab-A	Static Renewal-Chorion (SR-C)	MalformedAny+Mort@120	7.69465	1	PC		Mortality@24 (i.e., percent of mortality at 24 hpf)
Lab-A	Static Renewal-Chorion (SR-C)	MalformedAny+Mort@120	7.69465	1	PC		Mortality@120 (i.e., percent of mortality at 120 hpf)
Lab-A	Static Renewal-Chorion (SR-C)	MalformedAny+Mort@120	7.82915	1	PC		MalformedAny+Mort@120 (i.e., percent of affected embryos at 120 hpf)
Lab-A	Static Renewal-Chorion (SR-C)	Mortality@24	34.5478	0.974	PC
Lab-A	Static Renewal-Chorion (SR-C)	Mortality@24	29.0511	1	PC		BMC = benchmark concentration
Lab-A	Static Renewal-Chorion (SR-C)	Mortality@120	17.6777	1	PC		PC = positive control
Lab-A	Static Renewal-Chorion (SR-C)	Mortality@120	17.6777	1	PC
Lab-A	Static Renewal-Chorion (SR-C)	Mortality@120	19.2776	1	PC
Lab-A	Static Renewal-Chorion (SR-C)	MalformedAny+Mort@120	7.966	1	PC
Lab-A	Static Renewal-Chorion (SR-C)	MalformedAny+Mort@120	7.82915	1	PC
Lab-A	Static Renewal-Chorion (SR-C)	Mortality@24	31.864	0.997	PC
Lab-A	Static Renewal-Chorion (SR-C)	Mortality@24	40.6126	0.828	PC
Lab-A	Static Renewal-Chorion (SR-C)	Mortality@120	16.4938	1	PC
Lab-A	Static Renewal-Chorion (SR-C)	Mortality@120	17.1744	1	PC
Lab-A	Static Renewal-Chorion (SR-C)	Mortality@120	19.6146	1	PC
Lab-A	Static Renewal-Chorion (SR-C)	MalformedAny+Mort@120	7.81872	1	PC
Lab-A	Static Renewal-Chorion (SR-C)	MalformedAny+Mort@120	7.82915	1	PC
Lab-A	Static Renewal-Chorion (SR-C)	Mortality@24	29.0253	1	PC
Lab-A	Static Renewal-Chorion (SR-C)	Mortality@24	31.7066	0.995	PC
Lab-A	Static Renewal-Chorion (SR-C)	Mortality@24	31.498	0.998	PC
Lab-A	Static Renewal-Chorion (SR-C)	Mortality@24	43.5275	0.616	PC
Lab-A	Static Renewal-Chorion (SR-C)	Mortality@24	31.0849	0.995	PC
Lab-A	Static Renewal-Chorion (SR-C)	Mortality@24	32.3408	0.994	PC
Lab-A	Static Renewal-Chorion (SR-C)	Mortality@120	17.6777	1	PC
Lab-A	Static Renewal-Chorion (SR-C)	Mortality@120	18.1957	1	PC
Lab-A	Static Renewal-Chorion (SR-C)	MalformedAny+Mort@120	7.966	1	PC
Lab-A	Static Renewal-Chorion (SR-C)	MalformedAny+Mort@120	7.69465	1	PC
Lab-A	Static Renewal-Chorion (SR-C)	MalformedAny+Mort@120	7.69465	1	PC
Lab-B	Static-Dechorion (S-DC)	MalformedAny+Mort@120	2	1	PC
Lab-B	Static-Dechorion (S-DC)	MalformedAny+Mort@120	2	1	PC
Lab-B	Static-Dechorion (S-DC)	MalformedAny+Mort@120	2	1	PC
Lab-B	Static-Dechorion (S-DC)	MalformedAny+Mort@120	2	1	PC
Lab-B	Static-Dechorion (S-DC)	MalformedAny+Mort@120	2	1	PC
Lab-B	Static-Dechorion (S-DC)	MalformedAny+Mort@120	2	0.897	PC
Lab-B	Static-Dechorion (S-DC)	Mortality@24	5.09992	1	PC
Lab-B	Static-Dechorion (S-DC)	MalformedAny+Mort@120	2	1	PC
Lab-B	Static-Dechorion (S-DC)	Mortality@120	3.08449	1	PC
Lab-B	Static-Dechorion (S-DC)	Mortality@120	3.11546	1	PC
Lab-B	Static-Dechorion (S-DC)	Mortality@24	5.17025	1	PC
Lab-B	Static-Dechorion (S-DC)	Mortality@24	5.14817	1	PC
Lab-B	Static-Dechorion (S-DC)	Mortality@24	3.95672	1	PC
Lab-B	Static-Dechorion (S-DC)	Mortality@24	4.98908	0.999	PC
Lab-B	Static-Dechorion (S-DC)	Mortality@120	3.09963	1	PC
Lab-B	Static-Dechorion (S-DC)	Mortality@120	4.11015	1	PC
Lab-B	Static-Dechorion (S-DC)	Mortality@120	3.87517	1	PC
Lab-B	Static-Dechorion (S-DC)	Mortality@120	3.15725	1	PC
Lab-B	Static-Dechorion (S-DC)	Mortality@120	3.81512	1	PC
Lab-B	Static-Dechorion (S-DC)	Mortality@24	6.52723	1	PC
Lab-B	Static-Dechorion (S-DC)	Mortality@24	3.98255	1	PC
Lab-C	Static-Chorion (S-C)	Mortality@120	20.3063	1	PC
Lab-C	Static-Chorion (S-C)	Mortality@120	16.2668	1	PC
Lab-C	Static-Chorion (S-C)	MalformedAny+Mort@120	5.39584	1	PC
Lab-C	Static-Chorion (S-C)	MalformedAny+Mort@120	15.932	1	PC
Lab-C	Static-Chorion (S-C)	Mortality@120	17.1603	1	PC
Lab-C	Static-Chorion (S-C)	Mortality@120	15.2125	1	PC
Lab-C	Static-Chorion (S-C)	Mortality@24	28.7175	1	PC
Lab-C	Static-Chorion (S-C)	Mortality@24	18.9465	1	PC
Lab-C	Static-Chorion (S-C)	Mortality@24	18.9465	1	PC
Lab-C	Static-Chorion (S-C)	Mortality@24	17.2739	1	PC
Lab-C	Static-Chorion (S-C)	Mortality@24	31.864	0.966	PC
Lab-C	Static-Chorion (S-C)	MalformedAny+Mort@120	10.1532	1	PC
Lab-C	Static-Chorion (S-C)	MalformedAny+Mort@120	10.1532	1	PC
Lab-C	Static-Chorion (S-C)	MalformedAny+Mort@120	15.932	1	PC
Lab-C	Static-Chorion (S-C)	Mortality@120	14.3587	1	PC
Lab-C	Static-Chorion (S-C)	Mortality@120	14.6097	1	PC
Lab-C	Static-Chorion (S-C)	MalformedAny+Mort@120	18.5405	1	PC
Lab-C	Static-Chorion (S-C)	MalformedAny+Mort@120	17.4902	1	PC
Lab-C	Static-Chorion (S-C)	Mortality@120	15.2712	1	PC
Lab-C	Static-Chorion (S-C)	Mortality@120	11.3965	1	PC
Lab-C	Static-Chorion (S-C)	Mortality@120	14.5816	1	PC
Lab-C	Static-Chorion (S-C)	Mortality@24	24.1484	1	PC
Lab-C	Static-Chorion (S-C)	Mortality@24	16.8794	1	PC
Lab-C	Static-Chorion (S-C)	Mortality@24	29.0253	1	PC
Lab-C	Static-Chorion (S-C)	Mortality@24	22.5313	1	PC
Lab-C	Static-Chorion (S-C)	MalformedAny+Mort@120	16.8145	1	PC
Lab-C	Static-Chorion (S-C)	MalformedAny+Mort@120	15.932	1	PC

## Sheet: Table 6b
	Mortality@24								Mortality@120							MalformedAny+Mort@120							KEY
	Median	Min	Max	Q1	Q2 (median)	Q3			Median	Min	Max	Q1	Q2 (median)	Q3		Median	Min	Max	Q1	Q2 (median)	Q3		Mortality@24 (i.e., percent of mortality at 24 hpf)
Lab-A	31.79	29.03	43.53	31.08	31.79	34.55			17.68	16.36	19.61	16.93	17.68	18.2		7.69	7.69	7.97	7.69	7.82	7.83		Mortality@120 (i.e., percent of mortality at 120 hpf)
Lab-B	5.1	3.96	6.53	3.98	5.1	5.17			3.16	3.08	4.11	3.1	3.16	3.88		2	2	2	2	2	2		MalformedAny+Mort@120 (i.e., percent of affected embryos at 120 hpf)
Lab-C	22.53	16.88	31.86	18.11	22.53	28.87			15.21	11.4	20.31	14.47	15.21	16.71		15.93	5.4	18.54	10.15	15.93	17.15

[truncated: 6 more sheets: Table 7a, Table 7b, Table 8a, Table 8b, Table 8c, Table 9]
